# Supplementary material for: Candidate circRNAs related to skeletal muscle development in Dazu black goats
Source: Anim Biotechnol. 2023 Nov 30;35(1):2286609. doi: 10.1080/10495398.2023.2286609 (PMC12674388; doi:10.1080/10495398.2023.2286609)
Supplement: Supplemental Material [file LABT_A_2286609_SM8306.zip]

Archive with 12 entries (11 files):
- Supplementary tables/
- Supplementary tables/Table S1 Primers for the full length identification of 7 circRNAs.xlsx
- Supplementary tables/Table S2 RT-PCR primer information.xlsx
- Supplementary tables/Table S3 The data filtration of circRNA sequencing dataset of each sample.xlsx
- Supplementary tables/Table S4 Data quality control statistics circRNA sequencing dataset of each sample.xlsx
- Supplementary tables/Table S5 Identification of all circRNAs from longissimus dorsi in 12 DBGs.xlsx
- Supplementary tables/Table S6 DEcircRNAs between groups from longissimus dorsi in 12 DBGs.xlsx
- Supplementary tables/Table S7 HGs of DEcircRNAs between groups from longissimus dorsi in 12 DBGs.xlsx
- Supplementary tables/Table S8 GO enrichment analysis of 76 DE_HGs of DEcircRNAs.xlsx
- Supplementary tables/Table S9 KEGG pathway enrichment analysis of 76 DE_HGs of DEcircRNAs.xlsx
- Supplementary tables/~$gure S1 HE staining of longissimus dorsi tissue of DBGs at ET.docx
- Supplementary tables/~$gure S2 HE staining of longissimus dorsi tissue of DBGs at DC.docx
