# Supplementary material for: Candidate circRNAs related to skeletal muscle development in Dazu black goats
Source: Anim Biotechnol. 2023 Nov 30;35(1):2286609. doi: 10.1080/10495398.2023.2286609 (PMC12674388; doi:10.1080/10495398.2023.2286609)
Supplement: Supplemental Material [file LABT_A_2286609_SM8306.zip › Supplementary tables/Table S1 Primers for the full length identification of 7 circRNAs.xlsx]

## Sheet: Sheet1
Table 1 Primers for the full length identification of 7 circRNA
The name of the primer	direction	prodSize	Tm(℃）	primer sequence	The number of base
novel_circ_011876-1	FORWARD	328	63	GCTGACTGGCGCGGTGT	17
novel_circ_011876-1	REVERSE	328	63	AACCAGTGGTAGAGTCTTGACTGTGGT	27
novel_circ_011876-2	FORWARD	301	60	GCCTGACCTTGGTTGGAACC	20
novel_circ_011876-2	REVERSE	301	60	CTGCAGGCTCTGAGCCAC	18
novel_circ_015605-1	FORWARD	496	58	TACCTCCTATAGCCAAATGGCCA	23
novel_circ_015605-1	REVERSE	496	58	AGGCCCAACTGATAAATAGCAAAAATCT	28
novel_circ_015605-2	FORWARD	497	59	GTGCACATTTATAACCGATGGAAGAACAG	29
novel_circ_015605-2	REVERSE	497	59	TTTTGTGGCTTGAAATCAAATTTCACACAG	30
novel_circ_016850-1	FORWARD	936	66	ATCATGCCTCGAACCCGTT	19
novel_circ_016850-1	REVERSE	936	66	CAACCGAGAATTGCTTAGCCACG	23
novel_circ_016850-2	FORWARD	937	63	CAAGCGAAACAGGTCCTGAGT	21
novel_circ_016850-2	REVERSE	937	63	TGCTTGAACAGTCTCAGACATGC	23
novel_circ_010783-1	FORWARD	898	66	CCGGGGCTTCTCACTGTTGATCA	23
novel_circ_010783-1	REVERSE	898	66	TTTGTGCACAGTTCCAAAGATGCCG	25
novel_circ_010783-2	FORWARD	804	60	ATCTACAAGTACCCAGATGCTCAGAATGA	29
novel_circ_010783-2	REVERSE	804	60	GAGCCATTGCATGTGACAGTGC	22
novel_circ_011510-1	FORWARD	365	59	GGGATCATGCTCGTTGGTGA	20
novel_circ_011510-1	REVERSE	365	59	CTATAGTCCCGGAATGTGTAAGCAGG	26
novel_circ_011510-2	FORWARD	365	64	TTTCATGCTGAACTCAACCCTGTATT	26
novel_circ_011510-2	REVERSE	365	64	TAGGATTCTACAATCTTTCGAGCCTTC	27
novel_circ_018052-1	FORWARD	406	60	TTCCTCCAGGACACCTTGGATG	22
novel_circ_018052-1	REVERSE	406	60	TGCTCATCATCTCACTGATGGACC	24
novel_circ_018052-2	FORWARD	419	60	ACGTGGACAATGCCGAGAAG	20
novel_circ_018052-2	REVERSE	419	60	CGTCAGCTTCGTGTAGGCTAAG	22
novel_circ_018461-1	FORWARD	387	60	GGCAAGACCATCTTCCGGTTCA	22
novel_circ_018461-1	REVERSE	387	60	CCTCAGTAGCTCAGCTTCTAAGACG	25
novel_circ_018461-2	FORWARD	317	60	GCAAGCACACAGTcgtcacc	20
novel_circ_018461-2	REVERSE	317	60	GAACCAAGATCTTCACAGCCGC	22
