# Supplementary material for: Candidate circRNAs related to skeletal muscle development in Dazu black goats
Source: Anim Biotechnol. 2023 Nov 30;35(1):2286609. doi: 10.1080/10495398.2023.2286609 (PMC12674388; doi:10.1080/10495398.2023.2286609)
Supplement: Supplemental Material [file LABT_A_2286609_SM8306.zip › Supplementary tables/Table S2 RT-PCR primer information.xlsx]

## Sheet: RT-PCR
Table 2 RT-PCR primer information
The name of the primer	direction	Tm(℃）	primer sequence
novel_circ_001818	FORWARD	60	CTGGAGACTGCTCAGGCCG
novel_circ_001818	REVERSE	60	AGGTCAGGCAGGAGAAAATCAGAC
novel_circ_018461	FORWARD	60	AGCAGAAGAAATGAGGCCGA
novel_circ_018461	REVERSE	60	AGATCTTCACAGCCGCTCTC
novel_circ_016850	FORWARD	60	TGTTTGAATGGCCGTGGCTAA
novel_circ_016850	REVERSE	60	TTTGTCCACTGTCCGAGACG
novel_circ_013162	FORWARD	60	TGGACCGTGAAACAAAGGAACA
novel_circ_013162	REVERSE	60	GAAGCTGTCATCGGCTCCAC
novel_circ_011510	FORWARD	60	TCCATGCTGACAACTGCCTG
novel_circ_011510	REVERSE	60	ATCCATCACCAACGAGCATGA
novel_circ_014881	FORWARD	60	CTCCGGCATCTTTGGAACTGT
novel_circ_014881	REVERSE	60	GACACAGACACCTTCTCGGC
novel_circ_015605	FORWARD	60	AGTGAAGCTCTTAATGCTGCTCA
novel_circ_015605	REVERSE	60	TGGCCATTTGGCTATAGGAGGT
novel_circ_011876	FORWARD	60	TTGCGAAACCTGCTCCAGAC
novel_circ_011876	REVERSE	60	GGATGTGAGCAATCTGACCCG
novel_circ_018052	FORWARD	60	AGCTCTTCCGGTCCATCAGT
novel_circ_018052	REVERSE	60	GAAGAGGGCATCCAAGGTGTC
novel_circ_010211	FORWARD	60	ATGGCTAAGGCCCAGGAAACT
novel_circ_010211	REVERSE	60	ATGTCTGGAGGGCCTGAAGTAA
GAPDH	FORWARD	60	CACAGTCAAGGCAGAGAAC
GAPDH	REVERSE	60	TACTCAGCACCAGCATCA
