# Supplementary material for: Candidate circRNAs related to skeletal muscle development in Dazu black goats
Source: Anim Biotechnol. 2023 Nov 30;35(1):2286609. doi: 10.1080/10495398.2023.2286609 (PMC12674388; doi:10.1080/10495398.2023.2286609)
Supplement: Supplemental Material [file LABT_A_2286609_SM8306.zip › Supplementary tables/Table S3 The data filtration of circRNA sequencing dataset of each sample.xlsx]

## Sheet: all.reads_info
Figure S3 Distribution of all identified circRNAs on chromosomes
Sample	RawData(bp)	BF_Q20(%)	BF_Q30(%)	BF_N(%)	BF_GC(%)	CleanData(bp)	AF_Q20(%)	AF_Q30(%)	AF_N(%)	AF_GC(%)
D-1	19153163100	18800834070 (98.16%)	18126928778 (94.64%)	91073 (0.00%)	9198289914 (48.02%)	18977034519	18649548426 (98.27%)	17988278682 (94.79%)	90245 (0.00%)	9101213077 (47.96%)
D-2	23942074500	23533635457 (98.29%)	22727933728 (94.93%)	114207 (0.00%)	11810728380 (49.33%)	23737114501	23356536038 (98.40%)	22565329690 (95.06%)	113246 (0.00%)	11699268582 (49.29%)
D-3	10955480700	10754004876 (98.16%)	10363699090 (94.60%)	501267 (0.00%)	5590560693 (51.03%)	10859086296	10672456663 (98.28%)	10289154856 (94.75%)	141294 (0.00%)	5539238455 (51.01%)
D-4	19452186000	19159329463 (98.49%)	18556643735 (95.40%)	92478 (0.00%)	9568136061 (49.19%)	19295888876	19020912494 (98.57%)	18428651330 (95.51%)	91749 (0.00%)	9483947495 (49.15%)
D-5	11813374200	11587463605 (98.09%)	11154002215 (94.42%)	437597 (0.00%)	6007164650 (50.85%)	11692145138	11482403410 (98.21%)	11057536957 (94.57%)	125712 (0.00%)	5943668111 (50.83%)
D-6	11806010400	11579784858 (98.08%)	11152499303 (94.46%)	549905 (0.00%)	5987352571 (50.71%)	11679652092	11472052760 (98.22%)	11053784099 (94.64%)	149881 (0.00%)	5920261714 (50.69%)
E75-1	14193708000	13830855813 (97.44%)	13196278328 (92.97%)	27571 (0.00%)	7411535271 (52.22%)	14071049896	13727901347 (97.56%)	13103250302 (93.12%)	27327 (0.00%)	7342882676 (52.18%)
E75-2	14329232700	13982123781 (97.58%)	13368692968 (93.30%)	27734 (0.00%)	7855017790 (54.82%)	14191658906	13864280429 (97.69%)	13261575240 (93.45%)	27476 (0.00%)	7778239722 (54.81%)
E75-3	12145287000	11910184802 (98.06%)	11460644367 (94.36%)	432410 (0.00%)	6150703890 (50.64%)	12026325751	11807169925 (98.18%)	11366089282 (94.51%)	128185 (0.00%)	6086752449 (50.61%)
E75-4	11838616500	11613667495 (98.10%)	11187167607 (94.50%)	531853 (0.00%)	5910100608 (49.92%)	11708103913	11500539795 (98.23%)	11083001056 (94.66%)	151003 (0.00%)	5840629401 (49.89%)
E75-5	11431556100	11216671893 (98.12%)	10806147209 (94.53%)	505452 (0.00%)	5773554811 (50.51%)	11309235321	11110606558 (98.24%)	10708374986 (94.69%)	144497 (0.00%)	5707997343 (50.47%)
E75-6	11124918000	10927336378 (98.22%)	10538063977 (94.72%)	498844 (0.00%)	5465685711 (49.13%)	11013042514	10829891199 (98.34%)	10448077604 (94.87%)	139773 (0.00%)	5406752032 (49.09%)
