# Supplementary material for: Candidate circRNAs related to skeletal muscle development in Dazu black goats
Source: Anim Biotechnol. 2023 Nov 30;35(1):2286609. doi: 10.1080/10495398.2023.2286609 (PMC12674388; doi:10.1080/10495398.2023.2286609)
Supplement: Supplemental Material [file LABT_A_2286609_SM8306.zip › Supplementary tables/Table S4 Data quality control statistics circRNA sequencing dataset of each sample.xlsx]

## Sheet: Sheet1
Table S4 Data quality control statistics circRNA sequencing dataset of each sample
Sample	RawDatas	CleanData(%)	Adapter(%)	LowQuality(%)	polyA(%)	N(%)
D-1	127687754	127433260 (99.80%)	38154 (0.03%)	216340 (0.17%)	0 (0.00%)	0 (0.00%)
D-2	159613830	159280432 (99.79%)	43868 (0.03%)	289530 (0.18%)	0 (0.00%)	0 (0.00%)
D-3	73036538	72804930 (99.68%)	16302 (0.02%)	212022 (0.29%)	0 (0.00%)	3284 (0.00%)
D-4	129681240	129492860 (99.85%)	24014 (0.02%)	164366 (0.13%)	0 (0.00%)	0 (0.00%)
D-5	78755828	78526896 (99.71%)	17772 (0.02%)	208068 (0.26%)	0 (0.00%)	3092 (0.00%)
D-6	78706736	78435822 (99.66%)	21374 (0.03%)	245696 (0.31%)	0 (0.00%)	3844 (0.00%)
E75-1	94624720	94360874 (99.72%)	25328 (0.03%)	238518 (0.25%)	0 (0.00%)	0 (0.00%)
E75-2	95528218	95260456 (99.72%)	27610 (0.03%)	240152 (0.25%)	0 (0.00%)	0 (0.00%)
E75-3	80968580	80733546 (99.71%)	19522 (0.02%)	212710 (0.26%)	0 (0.00%)	2802 (0.00%)
E75-4	78924110	78657098 (99.66%)	19004 (0.02%)	244350 (0.31%)	0 (0.00%)	3658 (0.00%)
E75-5	76210374	75959028 (99.67%)	18078 (0.02%)	229768 (0.30%)	0 (0.00%)	3500 (0.00%)
E75-6	74166120	73943458 (99.70%)	15420 (0.02%)	203936 (0.27%)	0 (0.00%)	3306 (0.00%)
