# Supplementary material for: Candidate circRNAs related to skeletal muscle development in Dazu black goats
Source: Anim Biotechnol. 2023 Nov 30;35(1):2286609. doi: 10.1080/10495398.2023.2286609 (PMC12674388; doi:10.1080/10495398.2023.2286609)
Supplement: Supplemental Material [file LABT_A_2286609_SM8306.zip › Supplementary tables/Table S5 Identification of all circRNAs from longissimus dorsi in 12 DBGs.xlsx]

## Sheet: all circRNA
Table S5 Identification of all circRNAs from longissimus dorsi in 12 DBGs
gene_id	source_gene	chr	strand	genomic_start	genomic_end	spliced_length	annot_type	circRNA
novel_circ_000001	ENSCHIG00000010299	9	-	60110574	60118992	567	annot_exons	novel
novel_circ_000002	ENSCHIG00000017032	11	+	40330741	40363166	548	annot_exons	novel
novel_circ_000003	ENSCHIG00000013301	15	-	38945910	38952002	1014	annot_exons	novel
novel_circ_000004	ENSCHIG00000000850	5	-	34452848	34454590	494	annot_exons	novel
novel_circ_000005	ENSCHIG00000009767	7	+	60108142	60120376	221	annot_exons	novel
novel_circ_000006	ENSCHIG00000018873	2	-	4271866	4282510	516	annot_exons	novel
novel_circ_000007	ENSCHIG00000021385	17	-	6708246	6711952	650	annot_exons	novel
novel_circ_000008	ENSCHIG00000026475	9	+	91401818	91438219	1974	annot_exons	novel
novel_circ_000009	ENSCHIG00000011894	5	-	61881961	61882313	353	one_exon	novel
novel_circ_000010	ENSCHIG00000018292	10	+	2827868	2852080	1065	annot_exons	novel
novel_circ_000011	ENSCHIG00000023632	17	-	15526930	15539020	882	annot_exons	novel
novel_circ_000012	ENSCHIG00000022288	9	+	10248763	10302877	1618	annot_exons	novel
novel_circ_000013	ENSCHIG00000025754	9	+	32506730	32530559	763	annot_exons	novel
novel_circ_000014	ENSCHIG00000014318	22	+	9519170	9558515	3215	exon_intron	novel
novel_circ_000015	ENSCHIG00000026077	7	-	107559570	107565081	5512	exon_intron	novel
novel_circ_000016	ENSCHIG00000023493	13	+	2071249	2086529	453	annot_exons	novel
novel_circ_000017	NA	18	+	36356777	36357551	775	intergenic	novel
novel_circ_000018	ENSCHIG00000020245	1	+	44391690	44396028	324	annot_exons	novel
novel_circ_000019	ENSCHIG00000004284	5	+	106859009	106931375	405	annot_exons	novel
novel_circ_000020	NA	2	-	115220600	115281812	61213	intergenic	novel
novel_circ_000021	ENSCHIG00000014199	25	+	9580745	9591384	6447	exon_intron	novel
novel_circ_000022	ENSCHIG00000022589	13	+	24444528	24494663	11677	exon_intron	novel
novel_circ_000023	ENSCHIG00000018939	18	+	54627313	54628617	350	annot_exons	novel
novel_circ_000024	ENSCHIG00000023139	10	+	92576218	92608371	646	annot_exons	novel
novel_circ_000025	ENSCHIG00000013062	28	-	17726793	17727489	697	intronic	novel
novel_circ_000026	ENSCHIG00000016278	11	+	25804203	25831896	1589	annot_exons	novel
novel_circ_000027	ENSCHIG00000012880	10	-	56798831	56838223	2551	annot_exons	novel
novel_circ_000028	ENSCHIG00000023293	19	+	35429851	35431451	322	annot_exons	novel
novel_circ_000029	ENSCHIG00000011712	28	-	43771131	43771451	321	antisense	novel
novel_circ_000030	ENSCHIG00000017765	9	+	51129110	51169351	1855	annot_exons	novel
novel_circ_000031	ENSCHIG00000025932	7	-	8451081	8475784	860	annot_exons	novel
novel_circ_000032	ENSCHIG00000019706	6	-	80429439	80436451	295	annot_exons	novel
novel_circ_000033	ENSCHIG00000027229	8	-	9846224	9851168	274	annot_exons	novel
novel_circ_000034	ENSCHIG00000006297	6	-	92945361	92951509	395	annot_exons	novel
novel_circ_000035	ENSCHIG00000026122	2	+	3175622	3181084	262	annot_exons	novel
novel_circ_000036	ENSCHIG00000024928	6	-	98256178	98260863	837	exon_intron	novel
novel_circ_000037	ENSCHIG00000020993	26	-	35918884	35954856	606	annot_exons	novel
novel_circ_000038	NA	5	+	108070411	108072361	1951	intergenic	novel
novel_circ_000039	ENSCHIG00000012628	4	+	5156906	5164385	335	annot_exons	novel
novel_circ_000040	ENSCHIG00000020346	6	+	102775726	102800437	960	annot_exons	novel
novel_circ_000041	ENSCHIG00000026882	13	-	17038102	17053652	1839	annot_exons	novel
novel_circ_000042	ENSCHIG00000021605	12	-	70932460	70955337	1192	annot_exons	novel
novel_circ_000043	ENSCHIG00000018623	3	-	68573184	68609777	14111	exon_intron	novel
novel_circ_000044	ENSCHIG00000020640	3	-	63287356	63288707	1352	one_exon	novel
novel_circ_000045	ENSCHIG00000007001	17	+	3143855	3144133	279	one_exon	novel
novel_circ_000046	ENSCHIG00000012419	27	+	29888072	29894042	990	annot_exons	novel
novel_circ_000047	ENSCHIG00000026713	5	+	86842170	86847020	605	annot_exons	novel
novel_circ_000048	ENSCHIG00000016595	2	+	111271341	111279030	501	annot_exons	novel
novel_circ_000049	NA	2	-	118171992	118207999	36008	intergenic	novel
novel_circ_000050	ENSCHIG00000024566	17	-	53159988	53161511	1524	exon_intron	novel
novel_circ_000051	ENSCHIG00000024351	11	+	15629821	15684645	1437	annot_exons	novel
novel_circ_000052	ENSCHIG00000026177	27	-	12646645	12660332	1271	annot_exons	novel
novel_circ_000053	ENSCHIG00000027073	14	+	54987712	55077283	1250	annot_exons	novel
novel_circ_000054	ENSCHIG00000014132	5	-	105662044	105677440	7696	exon_intron	novel
novel_circ_000055	ENSCHIG00000007336	20	+	2880206	2938433	1318	annot_exons	novel
novel_circ_000056	ENSCHIG00000018310	5	-	48685316	48694452	1247	annot_exons	novel
novel_circ_000057	ENSCHIG00000014180	10	+	91641121	91641734	614	one_exon	novel
novel_circ_000058	ENSCHIG00000023159	9	-	2084495	2086856	216	annot_exons	novel
novel_circ_000059	ENSCHIG00000012708	3	-	40394190	40403985	406	annot_exons	novel
novel_circ_000060	ENSCHIG00000000425	24	+	37493484	37495397	1914	one_exon	novel
novel_circ_000061	ENSCHIG00000015032	8	+	64664280	64682789	7633	exon_intron	novel
novel_circ_000062	ENSCHIG00000001224	16	-	25916729	25933848	403	annot_exons	novel
novel_circ_000063	ENSCHIG00000017440	13	-	47244844	47276947	896	annot_exons	novel
novel_circ_000064	ENSCHIG00000015633	22	-	5207573	5272526	766	annot_exons	novel
novel_circ_000065	ENSCHIG00000027245	1	-	65881786	65894753	1391	exon_intron	novel
novel_circ_000066	ENSCHIG00000013962	8	-	17052509	17128242	26172	exon_intron	novel
novel_circ_000067	ENSCHIG00000024586	22	-	6882646	6885944	518	annot_exons	novel
novel_circ_000068	ENSCHIG00000024497	21	-	6163018	6164618	1601	intronic	novel
novel_circ_000069	ENSCHIG00000023372	4	+	73955894	73959590	392	annot_exons	novel
novel_circ_000070	ENSCHIG00000003373	9	+	82240102	82244463	605	annot_exons	novel
novel_circ_000071	ENSCHIG00000025115	17	-	17003796	17007569	244	annot_exons	novel
novel_circ_000072	ENSCHIG00000010193	25	+	19871935	19881655	761	annot_exons	novel
novel_circ_000073	ENSCHIG00000015657	6	+	57730417	57732553	363	annot_exons	novel
novel_circ_000074	ENSCHIG00000023826	9	-	89449073	89450327	268	annot_exons	novel
novel_circ_000075	ENSCHIG00000025670	27	+	25819293	25828831	976	annot_exons	novel
novel_circ_000076	ENSCHIG00000023944	3	-	26972578	26986480	1151	annot_exons	novel
novel_circ_000077	ENSCHIG00000015154	8	+	46086888	46096968	8366	exon_intron	novel
novel_circ_000078	ENSCHIG00000025754	9	+	32506730	32519672	479	annot_exons	novel
novel_circ_000079	ENSCHIG00000016782	7	+	56153812	56158622	555	annot_exons	novel
novel_circ_000080	ENSCHIG00000021835	17	-	17327902	17329893	1992	exon_intron	novel
novel_circ_000081	ENSCHIG00000020280	19	+	60517623	60542366	2410	exon_intron	novel
novel_circ_000082	ENSCHIG00000013985	2	+	109911526	109937304	819	annot_exons	novel
novel_circ_000083	ENSCHIG00000025276	19	+	10813949	10816576	421	annot_exons	novel
novel_circ_000084	ENSCHIG00000008331	29	+	44234128	44241580	2466	exon_intron	novel
novel_circ_000085	ENSCHIG00000017909	8	-	83896948	83899888	701	exon_intron	novel
novel_circ_000086	ENSCHIG00000021312	16	+	58772738	58814547	695	annot_exons	novel
novel_circ_000087	ENSCHIG00000023390	4	-	28177351	28196356	815	annot_exons	novel
novel_circ_000088	ENSCHIG00000014086	13	-	42332221	42338273	407	annot_exons	novel
novel_circ_000089	ENSCHIG00000016004	7	-	15682893	15686542	290	annot_exons	novel
novel_circ_000090	ENSCHIG00000023695	3	+	7555621	7569050	624	annot_exons	novel
novel_circ_000091	ENSCHIG00000000578	11	-	49477088	49483334	308	annot_exons	novel
novel_circ_000092	ENSCHIG00000024375	4	+	75856782	75857088	307	one_exon	novel
novel_circ_000093	ENSCHIG00000006777	10	-	67376222	67380710	390	annot_exons	novel
novel_circ_000094	NA	16	+	66210937	66276564	65628	intergenic	novel
novel_circ_000095	ENSCHIG00000015633	22	-	5231787	5267520	464	annot_exons	novel
novel_circ_000096	ENSCHIG00000020961	2	+	84116506	84116724	219	antisense	novel
novel_circ_000097	ENSCHIG00000021132	10	+	64709140	64775022	1513	exon_intron	novel
novel_circ_000098	ENSCHIG00000026426	3	-	69774934	69798901	14854	exon_intron	novel
novel_circ_000099	ENSCHIG00000024476	23	-	37448338	37466821	826	exon_intron	novel
novel_circ_000100	ENSCHIG00000021259	29	+	28120098	28186810	821	annot_exons	novel
novel_circ_000101	ENSCHIG00000018456	3	+	112381975	112423379	14693	exon_intron	novel
novel_circ_000102	ENSCHIG00000026373	15	+	37419738	37426569	6832	antisense	novel
novel_circ_000103	ENSCHIG00000020097	5	-	1054052	1072339	2490	annot_exons	novel
novel_circ_000104	ENSCHIG00000024329	3	+	119465574	119525613	1435	annot_exons	novel
novel_circ_000105	ENSCHIG00000009525	17	-	52802678	52832182	880	annot_exons	novel
novel_circ_000106	ENSCHIG00000012935	11	+	86588030	86593350	376	annot_exons	novel
novel_circ_000107	NA	16	+	36371269	36391934	20666	intergenic	novel
novel_circ_000108	ENSCHIG00000012492	2	+	37862965	37879408	596	annot_exons	novel
novel_circ_000109	ENSCHIG00000021083	1	-	132491229	132494283	488	annot_exons	novel
novel_circ_000110	ENSCHIG00000024129	3	+	77095441	77167636	4549	annot_exons	novel
novel_circ_000111	ENSCHIG00000018436	17	-	52440821	52514937	6433	exon_intron	novel
novel_circ_000112	ENSCHIG00000015069	6	-	105111918	105116464	1150	annot_exons	novel
novel_circ_000113	ENSCHIG00000023035	1	+	72032974	72037644	556	annot_exons	novel
novel_circ_000114	ENSCHIG00000016556	20	-	58600909	58604190	241	annot_exons	novel
novel_circ_000115	ENSCHIG00000019351	27	+	30038861	30039908	1028	exon_intron	novel
novel_circ_000116	ENSCHIG00000011782	13	-	56781766	56781969	204	one_exon	novel
novel_circ_000117	ENSCHIG00000017175	20	-	62850236	62853583	252	annot_exons	novel
novel_circ_000118	ENSCHIG00000009735	19	+	33024219	33072395	2255	exon_intron	novel
novel_circ_000119	ENSCHIG00000019734	11	-	20762907	20784100	1469	annot_exons	novel
novel_circ_000120	ENSCHIG00000017765	9	+	51144834	51181350	2111	annot_exons	novel
novel_circ_000121	ENSCHIG00000015817	3	-	43778994	43779266	273	one_exon	novel
novel_circ_000122	ENSCHIG00000015509	29	-	8702699	8711405	438	annot_exons	novel
novel_circ_000123	ENSCHIG00000021132	10	+	64790342	64796969	345	annot_exons	novel
novel_circ_000124	ENSCHIG00000014281	2	-	91666136	91696371	3438	annot_exons	novel
novel_circ_000125	ENSCHIG00000009066	17	-	18683492	18687663	633	annot_exons	novel
novel_circ_000126	ENSCHIG00000018284	20	+	23506438	23552536	1094	annot_exons	novel
novel_circ_000127	ENSCHIG00000012229	1	+	83430561	83433010	211	annot_exons	novel
novel_circ_000128	ENSCHIG00000025284	10	-	18449487	18466743	530	annot_exons	novel
novel_circ_000129	ENSCHIG00000026144	1	-	82688403	82692850	1417	annot_exons	novel
novel_circ_000130	ENSCHIG00000018977	12	+	10498040	10498644	246	annot_exons	novel
novel_circ_000131	ENSCHIG00000012017	3	-	91707546	91708523	397	annot_exons	novel
novel_circ_000132	ENSCHIG00000019257	9	+	31905795	31933382	600	annot_exons	novel
novel_circ_000133	ENSCHIG00000009169	2	+	6156422	6158140	189	annot_exons	novel
novel_circ_000134	ENSCHIG00000001368	5	-	5244070	5247197	292	annot_exons	novel
novel_circ_000135	ENSCHIG00000006955	7	+	88759320	88775379	1346	annot_exons	novel
novel_circ_000136	ENSCHIG00000003188	5	-	102415725	102416080	244	annot_exons	novel
novel_circ_000137	ENSCHIG00000018999	2	-	118610400	118611741	212	annot_exons	novel
novel_circ_000138	ENSCHIG00000026003	3	+	76966737	76967232	263	annot_exons	novel
novel_circ_000139	ENSCHIG00000024807	11	-	19188507	19212299	1047	annot_exons	novel
novel_circ_000140	ENSCHIG00000021930	10	-	30159889	30201149	41261	exon_intron	novel
novel_circ_000141	ENSCHIG00000014758	11	+	82659371	82705453	1210	annot_exons	novel
novel_circ_000142	ENSCHIG00000025624	19	+	30443495	30452644	420	annot_exons	novel
novel_circ_000143	ENSCHIG00000013312	7	-	85052007	85118197	615	annot_exons	novel
novel_circ_000144	ENSCHIG00000012630	12	-	69890716	69915681	969	annot_exons	novel
novel_circ_000145	ENSCHIG00000016056	10	-	82265026	82265363	338	antisense	novel
novel_circ_000146	ENSCHIG00000011275	17	-	60407301	60419685	1249	annot_exons	novel
novel_circ_000147	ENSCHIG00000009969	15	+	41524204	41535785	726	annot_exons	novel
novel_circ_000148	NA	27	-	28584460	28585924	1465	intergenic	novel
novel_circ_000149	ENSCHIG00000024930	5	+	59810841	59837632	1577	annot_exons	novel
novel_circ_000150	ENSCHIG00000012952	2	-	13333051	13338398	397	annot_exons	novel
novel_circ_000151	ENSCHIG00000021786	9	+	17040238	17059668	989	annot_exons	novel
novel_circ_000152	ENSCHIG00000025547	5	-	89033306	89036108	312	annot_exons	novel
novel_circ_000153	ENSCHIG00000023662	1	-	77324106	77325147	262	annot_exons	novel
novel_circ_000154	ENSCHIG00000017160	22	+	14593435	14596549	316	annot_exons	novel
novel_circ_000155	ENSCHIG00000012709	12	+	59305717	59328640	9952	exon_intron	novel
novel_circ_000156	ENSCHIG00000025348	21	-	66912494	66913898	582	annot_exons	novel
novel_circ_000157	ENSCHIG00000017294	1	+	149206080	149228251	10544	exon_intron	novel
novel_circ_000158	NA	6	-	6169882	6175583	5702	intergenic	novel
novel_circ_000159	ENSCHIG00000008326	25	-	32595410	32605566	1042	annot_exons	novel
novel_circ_000160	NA	2	-	39938350	39943962	5613	intergenic	novel
novel_circ_000161	ENSCHIG00000015071	11	-	59677175	59681641	459	annot_exons	novel
novel_circ_000162	ENSCHIG00000026299	12	-	812368	812797	191	annot_exons	novel
novel_circ_000163	ENSCHIG00000020664	10	-	42768822	42787292	939	annot_exons	novel
novel_circ_000164	ENSCHIG00000023605	9	+	36606519	36618157	765	annot_exons	novel
novel_circ_000165	ENSCHIG00000019614	7	+	95415786	95417595	243	annot_exons	novel
novel_circ_000166	ENSCHIG00000013299	17	-	18850433	18852359	304	annot_exons	novel
novel_circ_000167	ENSCHIG00000005363	5	-	67172481	67184047	11567	exon_intron	novel
novel_circ_000168	ENSCHIG00000014923	12	+	74704391	74737085	1047	annot_exons	novel
novel_circ_000169	ENSCHIG00000014561	24	-	46789826	46817507	703	annot_exons	novel
novel_circ_000170	ENSCHIG00000013122	14	-	74750516	74783279	640	annot_exons	novel
novel_circ_000171	ENSCHIG00000017410	16	-	55896341	55907109	346	annot_exons	novel
novel_circ_000172	ENSCHIG00000014695	8	-	43974244	43982410	303	annot_exons	novel
novel_circ_000173	ENSCHIG00000021669	15	+	81064866	81071640	380	annot_exons	novel
novel_circ_000174	NA	1	+	145370972	145378425	7454	intergenic	novel
novel_circ_000175	NA	10	-	31714432	31717756	3325	intergenic	novel
novel_circ_000176	ENSCHIG00000024350	4	+	17835745	17838426	2682	one_exon	novel
novel_circ_000177	ENSCHIG00000025448	8	+	99251909	99263537	11629	exon_intron	novel
novel_circ_000178	ENSCHIG00000019548	15	-	39737729	39759933	478	annot_exons	novel
novel_circ_000179	ENSCHIG00000023320	24	-	60762147	60773729	637	annot_exons	novel
novel_circ_000180	ENSCHIG00000023781	2	-	88062563	88091767	879	annot_exons	novel
novel_circ_000181	ENSCHIG00000025127	28	+	12921929	12984913	750	annot_exons	novel
novel_circ_000182	ENSCHIG00000022776	1	+	157133204	157153815	837	annot_exons	novel
novel_circ_000183	ENSCHIG00000022576	1	-	235232	237240	277	annot_exons	novel
novel_circ_000184	ENSCHIG00000009657	6	+	114710684	114718407	1472	exon_intron	novel
novel_circ_000185	ENSCHIG00000010246	10	+	66530635	66533081	2447	exon_intron	novel
novel_circ_000186	ENSCHIG00000012942	13	-	64216407	64226507	309	annot_exons	novel
novel_circ_000187	ENSCHIG00000010895	14	+	48269474	48275440	761	annot_exons	novel
novel_circ_000188	ENSCHIG00000000391	24	-	2410522	2411998	308	annot_exons	novel
novel_circ_000189	ENSCHIG00000011527	3	-	72060558	72082610	22053	intronic	novel
novel_circ_000190	ENSCHIG00000017481	15	-	38827947	38829008	330	annot_exons	novel
novel_circ_000191	ENSCHIG00000016385	13	-	33258516	33308495	49980	intronic	novel
novel_circ_000192	ENSCHIG00000027026	27	-	5576247	5581519	544	annot_exons	novel
novel_circ_000193	ENSCHIG00000024660	10	+	100053154	100055883	223	annot_exons	novel
novel_circ_000194	ENSCHIG00000016813	7	+	61028681	61031367	2262	exon_intron	novel
novel_circ_000195	ENSCHIG00000023478	23	+	35336662	35366971	337	annot_exons	novel
novel_circ_000196	ENSCHIG00000014626	1	+	34915327	34934733	561	annot_exons	novel
novel_circ_000197	ENSCHIG00000026099	29	-	9320550	9326459	726	exon_intron	novel
novel_circ_000198	ENSCHIG00000011437	28	+	38109175	38136506	1898	annot_exons	novel
novel_circ_000199	ENSCHIG00000012743	8	+	59291908	59309641	641	annot_exons	novel
novel_circ_000200	ENSCHIG00000026263	16	+	509637	510415	779	antisense	novel
novel_circ_000201	ENSCHIG00000021242	1	-	152262407	152283444	12323	exon_intron	novel
novel_circ_000202	ENSCHIG00000024058	6	-	60396787	60406707	416	annot_exons	novel
novel_circ_000203	ENSCHIG00000012255	5	+	7403369	7415006	196	annot_exons	novel
novel_circ_000204	NA	16	-	51372660	51375114	2455	intergenic	novel
novel_circ_000205	ENSCHIG00000016387	15	-	32018461	32044715	1225	annot_exons	novel
novel_circ_000206	ENSCHIG00000003099	26	-	30929357	30957387	625	annot_exons	novel
novel_circ_000207	ENSCHIG00000023018	13	-	34075598	34139593	63969	exon_intron	novel
novel_circ_000208	ENSCHIG00000014866	4	+	31063994	31072433	423	annot_exons	novel
novel_circ_000209	ENSCHIG00000026713	5	+	86913627	86958215	1387	annot_exons	novel
novel_circ_000210	ENSCHIG00000026050	5	+	61555086	61568021	690	annot_exons	novel
novel_circ_000211	ENSCHIG00000023143	1	-	155269861	155341767	1803	exon_intron	novel
novel_circ_000212	ENSCHIG00000011721	4	+	27207968	27219009	530	annot_exons	novel
novel_circ_000213	ENSCHIG00000011173	14	-	8461767	8475811	725	annot_exons	novel
novel_circ_000214	ENSCHIG00000014776	5	+	96176933	96178766	1834	exon_intron	novel
novel_circ_000215	ENSCHIG00000024157	13	+	17279345	17281459	350	annot_exons	novel
novel_circ_000216	ENSCHIG00000011781	25	-	9188695	9190516	1822	intronic	novel
novel_circ_000217	ENSCHIG00000016001	10	+	49128465	49146942	709	annot_exons	novel
novel_circ_000218	ENSCHIG00000018937	3	+	77504430	77510347	303	exon_intron	novel
novel_circ_000219	ENSCHIG00000014636	5	+	107747504	107747737	234	one_exon	novel
novel_circ_000220	ENSCHIG00000023364	11	+	37152031	37202397	1247	exon_intron	novel
novel_circ_000221	ENSCHIG00000022656	21	-	22336306	22345301	698	annot_exons	novel
novel_circ_000222	ENSCHIG00000010023	11	+	18712494	18712667	174	one_exon	novel
novel_circ_000223	ENSCHIG00000026577	23	+	15105163	15118191	1041	annot_exons	novel
novel_circ_000224	ENSCHIG00000020734	17	-	63346672	63353449	324	annot_exons	novel
novel_circ_000225	ENSCHIG00000013218	20	-	16945956	16967841	655	annot_exons	novel
novel_circ_000226	ENSCHIG00000010488	3	-	2990397	2992240	701	exon_intron	novel
novel_circ_000227	ENSCHIG00000020468	10	-	15975986	16041811	23612	exon_intron	novel
novel_circ_000228	ENSCHIG00000009859	28	+	2091761	2103151	424	annot_exons	novel
novel_circ_000229	ENSCHIG00000014086	13	-	42329000	42345216	930	annot_exons	novel
novel_circ_000230	ENSCHIG00000003286	16	+	33809648	33812137	360	annot_exons	novel
novel_circ_000231	ENSCHIG00000018344	16	-	41780180	41785176	476	annot_exons	novel
novel_circ_000232	NA	20	+	56606538	56606765	228	intergenic	novel
novel_circ_000233	ENSCHIG00000014628	2	+	29845552	29847156	1605	one_exon	novel
novel_circ_000234	ENSCHIG00000024497	21	-	6286159	6287024	866	exon_intron	novel
novel_circ_000235	ENSCHIG00000008189	10	+	89349204	89365323	834	annot_exons	novel
novel_circ_000236	ENSCHIG00000009086	22	+	12257879	12259821	300	annot_exons	novel
novel_circ_000237	ENSCHIG00000023226	3	+	41108348	41133834	809	annot_exons	novel
novel_circ_000238	ENSCHIG00000009802	16	-	35443893	35472832	13938	exon_intron	novel
novel_circ_000239	ENSCHIG00000017260	18	+	56695576	56698119	471	annot_exons	novel
novel_circ_000240	ENSCHIG00000016866	11	+	28379919	28384854	562	annot_exons	novel
novel_circ_000241	ENSCHIG00000024015	10	+	88640916	88650789	732	annot_exons	novel
novel_circ_000242	ENSCHIG00000003742	16	+	10789448	10826158	3428	exon_intron	novel
novel_circ_000243	ENSCHIG00000016498	16	+	25005420	25008952	448	annot_exons	novel
novel_circ_000244	ENSCHIG00000012539	7	-	14187591	14188431	841	one_exon	novel
novel_circ_000245	ENSCHIG00000025270	10	-	100345991	100353689	527	annot_exons	novel
novel_circ_000246	ENSCHIG00000022013	15	-	19007781	19023666	1156	annot_exons	novel
novel_circ_000247	ENSCHIG00000008078	8	-	76944795	76962878	1674	annot_exons	novel
novel_circ_000248	ENSCHIG00000024631	14	+	56953859	56954154	296	intronic	novel
novel_circ_000249	ENSCHIG00000013972	2	-	99949721	99992572	966	annot_exons	novel
novel_circ_000250	ENSCHIG00000013746	8	-	109583290	109586037	795	annot_exons	novel
novel_circ_000251	ENSCHIG00000010416	5	-	5656986	5701088	850	annot_exons	novel
novel_circ_000252	ENSCHIG00000025469	6	+	98785931	98789648	259	annot_exons	novel
novel_circ_000253	ENSCHIG00000006844	12	+	58337807	58341369	283	annot_exons	novel
novel_circ_000254	ENSCHIG00000001838	24	-	49153220	49170104	514	annot_exons	novel
novel_circ_000255	ENSCHIG00000020603	25	-	20998718	21046450	1238	annot_exons	novel
novel_circ_000256	ENSCHIG00000024997	18	-	195966	201832	535	annot_exons	novel
novel_circ_000257	ENSCHIG00000015474	1	-	138563718	138575348	584	annot_exons	novel
novel_circ_000258	ENSCHIG00000021420	9	-	15671584	15680484	932	annot_exons	novel
novel_circ_000259	ENSCHIG00000020827	24	+	26338266	26348139	923	annot_exons	novel
novel_circ_000260	ENSCHIG00000008531	13	-	22456880	22488504	821	annot_exons	novel
novel_circ_000261	ENSCHIG00000016532	27	-	22098435	22099582	1148	one_exon	novel
novel_circ_000262	ENSCHIG00000020590	1	+	374471	377997	778	annot_exons	novel
novel_circ_000263	ENSCHIG00000023281	5	+	10573426	10603816	545	annot_exons	novel
novel_circ_000264	ENSCHIG00000021791	28	-	6349864	6363738	359	annot_exons	novel
novel_circ_000265	ENSCHIG00000018116	21	-	64906996	64907282	287	antisense	novel
novel_circ_000266	ENSCHIG00000022292	25	-	33682263	33687592	596	annot_exons	novel
novel_circ_000267	ENSCHIG00000021055	4	+	27320097	27320946	850	antisense	novel
novel_circ_000268	ENSCHIG00000004195	19	+	55435583	55437871	497	exon_intron	novel
novel_circ_000269	ENSCHIG00000010933	13	+	22327058	22342213	370	annot_exons	novel
novel_circ_000270	ENSCHIG00000012255	5	+	7375580	7441998	2017	annot_exons	novel
novel_circ_000271	ENSCHIG00000001368	5	-	5209446	5247197	34916	exon_intron	novel
novel_circ_000272	ENSCHIG00000008445	1	+	68587745	68591573	384	annot_exons	novel
novel_circ_000273	ENSCHIG00000011751	8	-	9344031	9345177	1147	antisense	novel
novel_circ_000274	ENSCHIG00000023065	16	-	41910816	41924377	1167	annot_exons	novel
novel_circ_000275	ENSCHIG00000018173	2	-	20622179	20671885	793	annot_exons	novel
novel_circ_000276	ENSCHIG00000023242	1	+	148505996	148509910	432	annot_exons	novel
novel_circ_000277	NA	5	-	22946039	22948306	2268	intergenic	novel
novel_circ_000278	ENSCHIG00000010658	11	-	25640249	25677402	1070	annot_exons	novel
novel_circ_000279	ENSCHIG00000013528	1	-	138919127	138972203	2348	annot_exons	novel
novel_circ_000280	ENSCHIG00000014148	17	+	19249160	19253322	866	annot_exons	novel
novel_circ_000281	ENSCHIG00000018817	7	+	86075420	86143481	1644	annot_exons	novel
novel_circ_000282	ENSCHIG00000019117	28	-	16714472	16737488	758	annot_exons	novel
novel_circ_000283	ENSCHIG00000013301	15	-	38949617	38967337	1725	annot_exons	novel
novel_circ_000284	ENSCHIG00000018157	19	-	13474437	13489928	1788	annot_exons	novel
novel_circ_000285	ENSCHIG00000015697	28	+	1775934	1781231	282	annot_exons	novel
novel_circ_000286	ENSCHIG00000015153	7	+	65962272	65972286	1854	annot_exons	novel
novel_circ_000287	ENSCHIG00000011446	2	-	114558682	114562175	345	annot_exons	novel
novel_circ_000288	ENSCHIG00000013218	20	-	16921779	16955509	1410	annot_exons	novel
novel_circ_000289	ENSCHIG00000026182	11	+	43433596	43444651	695	annot_exons	novel
novel_circ_000290	ENSCHIG00000024982	7	-	64299985	64316964	1581	annot_exons	novel
novel_circ_000291	ENSCHIG00000022865	19	-	39019845	39028326	648	annot_exons	novel
novel_circ_000292	ENSCHIG00000021918	14	-	65510531	65565953	3971	annot_exons	novel
novel_circ_000293	ENSCHIG00000015084	17	+	66027473	66061722	873	annot_exons	novel
novel_circ_000294	ENSCHIG00000019406	24	-	54868828	54883065	373	annot_exons	novel
novel_circ_000295	ENSCHIG00000011688	17	+	35758457	35759354	569	annot_exons	novel
novel_circ_000296	NA	2	-	115220600	115281809	61210	intergenic	novel
novel_circ_000297	ENSCHIG00000023315	14	-	66483660	66489056	584	annot_exons	novel
novel_circ_000298	ENSCHIG00000021942	3	-	16784100	16818654	1219	annot_exons	novel
novel_circ_000299	ENSCHIG00000024135	11	+	4270421	4271127	405	exon_intron	novel
novel_circ_000300	ENSCHIG00000001224	16	-	25972919	25977442	565	annot_exons	novel
novel_circ_000301	ENSCHIG00000009126	18	+	23586820	23605096	344	annot_exons	novel
novel_circ_000302	ENSCHIG00000023205	24	+	41495400	41497826	384	annot_exons	novel
novel_circ_000303	ENSCHIG00000007336	20	+	2868266	2880372	405	annot_exons	novel
novel_circ_000304	ENSCHIG00000026388	3	-	105952454	105952615	162	exon_intron	novel
novel_circ_000305	ENSCHIG00000024547	7	-	91830467	91833767	778	annot_exons	novel
novel_circ_000306	ENSCHIG00000027140	3	+	39378026	39378493	468	exon_intron	novel
novel_circ_000307	NA	23	+	22460395	22460602	208	intergenic	novel
novel_circ_000308	ENSCHIG00000016656	11	-	74184878	74193976	704	annot_exons	novel
novel_circ_000309	ENSCHIG00000017328	20	-	66420446	66425097	572	annot_exons	novel
novel_circ_000310	ENSCHIG00000021364	15	+	29367916	29391676	1051	annot_exons	novel
novel_circ_000311	ENSCHIG00000007147	1	+	146114083	146120558	477	annot_exons	novel
novel_circ_000312	ENSCHIG00000015190	3	-	90987554	90988384	273	annot_exons	novel
novel_circ_000313	ENSCHIG00000018699	12	+	68755401	68770625	783	annot_exons	novel
novel_circ_000314	ENSCHIG00000009228	10	-	65961565	65963568	1118	annot_exons	novel
novel_circ_000315	ENSCHIG00000005760	2	-	6875477	6878193	244	annot_exons	novel
novel_circ_000316	ENSCHIG00000003954	9	+	68858320	68874505	624	annot_exons	novel
novel_circ_000317	ENSCHIG00000006200	12	-	74198705	74219737	1071	annot_exons	novel
novel_circ_000318	ENSCHIG00000025348	21	-	66939544	66950798	3149	exon_intron	novel
novel_circ_000319	ENSCHIG00000014318	22	+	9558286	9567185	464	annot_exons	novel
novel_circ_000320	ENSCHIG00000015245	18	-	48306191	48309601	3411	exon_intron	novel
novel_circ_000321	ENSCHIG00000018734	2	+	99574821	99588845	1731	annot_exons	novel
novel_circ_000322	ENSCHIG00000000920	29	-	24597758	24602711	4954	intronic	novel
novel_circ_000323	ENSCHIG00000003988	23	+	38981301	38981626	326	antisense	novel
novel_circ_000324	ENSCHIG00000021257	20	+	8099334	8103738	347	annot_exons	novel
novel_circ_000325	ENSCHIG00000020274	9	-	12519456	12542953	1039	annot_exons	novel
novel_circ_000326	ENSCHIG00000022596	11	-	36181851	36193938	743	annot_exons	novel
novel_circ_000327	NA	19	-	34084262	34084465	204	intergenic	novel
novel_circ_000328	ENSCHIG00000025630	11	+	43889247	43896066	588	annot_exons	novel
novel_circ_000329	ENSCHIG00000023789	10	+	74129631	74129831	201	one_exon	novel
novel_circ_000330	ENSCHIG00000017110	27	-	32185906	32212800	586	annot_exons	novel
novel_circ_000331	ENSCHIG00000019203	13	+	18132563	18163410	1325	annot_exons	novel
novel_circ_000332	ENSCHIG00000013084	21	-	59638204	59650920	1122	annot_exons	novel
novel_circ_000333	ENSCHIG00000012104	5	+	106633101	106633549	449	one_exon	novel
novel_circ_000334	ENSCHIG00000000386	24	+	32688705	32736178	887	annot_exons	novel
novel_circ_000335	ENSCHIG00000017497	22	-	39247428	39342870	425	annot_exons	novel
novel_circ_000336	ENSCHIG00000011030	20	+	5678627	5723276	837	annot_exons	novel
novel_circ_000337	ENSCHIG00000012810	4	+	12736423	12829074	428	annot_exons	novel
novel_circ_000338	NA	7	-	90123138	90123397	260	intergenic	novel
novel_circ_000339	ENSCHIG00000018939	18	+	54627313	54629790	455	annot_exons	novel
novel_circ_000340	ENSCHIG00000016721	13	+	64575815	64577203	257	annot_exons	novel
novel_circ_000341	ENSCHIG00000018059	6	-	84078375	84097458	659	annot_exons	novel
novel_circ_000342	ENSCHIG00000018344	16	-	41765688	41785176	819	annot_exons	novel
novel_circ_000343	ENSCHIG00000018042	16	-	19634341	19644690	1045	annot_exons	novel
novel_circ_000344	ENSCHIG00000018059	6	-	84066691	84097458	1114	annot_exons	novel
novel_circ_000345	ENSCHIG00000016761	21	+	28627243	28646122	526	annot_exons	novel
novel_circ_000346	ENSCHIG00000011270	7	-	1769240	1778001	569	annot_exons	novel
novel_circ_000347	ENSCHIG00000013732	25	+	22141994	22172905	1964	annot_exons	novel
novel_circ_000348	ENSCHIG00000026654	7	-	35400364	35404902	631	annot_exons	novel
novel_circ_000349	ENSCHIG00000014908	13	+	5212170	5213705	493	annot_exons	novel
novel_circ_000350	ENSCHIG00000026721	3	+	118727829	118761580	400	annot_exons	novel
novel_circ_000351	ENSCHIG00000006678	29	-	28701538	28724002	1701	annot_exons	novel
novel_circ_000352	ENSCHIG00000025932	7	-	8458993	8495019	1893	annot_exons	novel
novel_circ_000353	ENSCHIG00000013476	29	-	25655896	25672636	584	annot_exons	novel
novel_circ_000354	ENSCHIG00000023971	4	+	111046958	111047852	504	annot_exons	novel
novel_circ_000355	ENSCHIG00000017746	4	-	55656804	55669413	622	annot_exons	novel
novel_circ_000356	ENSCHIG00000011776	13	+	6662199	6671983	505	annot_exons	novel
novel_circ_000357	ENSCHIG00000017220	8	+	64851326	64856444	463	annot_exons	novel
novel_circ_000358	ENSCHIG00000009997	13	+	38839534	38902366	642	annot_exons	novel
novel_circ_000359	ENSCHIG00000018835	19	+	25097242	25105041	614	annot_exons	novel
novel_circ_000360	ENSCHIG00000012695	26	+	29132946	29140634	1418	annot_exons	novel
novel_circ_000361	ENSCHIG00000018623	3	-	68586010	68588285	522	exon_intron	novel
novel_circ_000362	ENSCHIG00000010658	11	-	25474090	25495654	211	annot_exons	novel
novel_circ_000363	ENSCHIG00000008078	8	-	76892050	76962878	3790	annot_exons	novel
novel_circ_000364	ENSCHIG00000016092	2	-	41840248	41867137	591	annot_exons	novel
novel_circ_000365	ENSCHIG00000010194	21	-	54695956	54733280	3464	annot_exons	novel
novel_circ_000366	ENSCHIG00000012537	5	+	37674474	37681546	1692	annot_exons	novel
novel_circ_000367	ENSCHIG00000006570	12	+	13083982	13128295	2915	exon_intron	novel
novel_circ_000368	ENSCHIG00000015514	18	+	44880857	44882336	1480	antisense	novel
novel_circ_000369	ENSCHIG00000011275	17	-	60413175	60419685	1095	annot_exons	novel
novel_circ_000370	ENSCHIG00000020134	17	+	16929584	16947381	4860	exon_intron	novel
novel_circ_000371	ENSCHIG00000020782	26	-	12684930	12692926	659	exon_intron	novel
novel_circ_000372	ENSCHIG00000024576	10	+	90131230	90142741	664	annot_exons	novel
novel_circ_000373	ENSCHIG00000021006	6	+	102107290	102110554	726	annot_exons	novel
novel_circ_000374	ENSCHIG00000010626	1	+	89622661	89653132	1461	annot_exons	novel
novel_circ_000375	ENSCHIG00000011401	4	-	89982121	90016815	4342	exon_intron	novel
novel_circ_000376	ENSCHIG00000015898	21	+	21782859	21783110	252	one_exon	novel
novel_circ_000377	ENSCHIG00000026585	7	-	29699356	29715632	539	annot_exons	novel
novel_circ_000378	ENSCHIG00000018960	19	-	48165581	48192275	1797	annot_exons	novel
novel_circ_000379	ENSCHIG00000017438	3	+	75911193	75922181	762	annot_exons	novel
novel_circ_000380	ENSCHIG00000019958	15	+	60295476	60301288	712	annot_exons	novel
novel_circ_000381	NA	29	-	50437898	50438606	709	intergenic	novel
novel_circ_000382	ENSCHIG00000017605	10	+	83658752	83666411	346	annot_exons	novel
novel_circ_000383	ENSCHIG00000025335	9	-	60592669	60636638	1146	annot_exons	novel
novel_circ_000384	ENSCHIG00000022917	11	-	2264344	2267611	553	annot_exons	novel
novel_circ_000385	ENSCHIG00000020367	29	+	47034284	47055092	1013	annot_exons	novel
novel_circ_000386	ENSCHIG00000021055	4	-	27320045	27320981	347	annot_exons	novel
novel_circ_000387	ENSCHIG00000011043	18	-	56494646	56495951	499	annot_exons	novel
novel_circ_000388	ENSCHIG00000007133	22	+	52023632	52040472	435	annot_exons	novel
novel_circ_000389	ENSCHIG00000019181	24	+	50770303	50781789	585	annot_exons	novel
novel_circ_000390	ENSCHIG00000017467	3	-	103814611	103814831	221	intronic	novel
novel_circ_000391	ENSCHIG00000018558	22	+	52490704	52509569	943	annot_exons	novel
novel_circ_000392	ENSCHIG00000016278	11	+	25850492	25852650	363	annot_exons	novel
novel_circ_000393	ENSCHIG00000026377	2	-	46975759	46983424	406	annot_exons	novel
novel_circ_000394	ENSCHIG00000002428	1	+	130154785	130156638	249	annot_exons	novel
novel_circ_000395	ENSCHIG00000024426	1	-	50232323	50250902	424	annot_exons	novel
novel_circ_000396	ENSCHIG00000007761	4	-	34589869	34599322	183	annot_exons	novel
novel_circ_000397	ENSCHIG00000024805	11	-	29737688	29745680	1169	annot_exons	novel
novel_circ_000398	ENSCHIG00000027203	11	-	99819071	99819980	205	annot_exons	novel
novel_circ_000399	ENSCHIG00000012513	4	-	2503521	2518291	515	annot_exons	novel
novel_circ_000400	NA	19	+	27505863	27506071	209	intergenic	novel
novel_circ_000401	ENSCHIG00000022180	11	+	78230041	78241236	584	annot_exons	novel
novel_circ_000402	ENSCHIG00000020594	8	+	53140412	53162299	842	annot_exons	novel
novel_circ_000403	ENSCHIG00000012969	7	-	95717485	95719585	260	annot_exons	novel
novel_circ_000404	NA	5	+	47457900	47461598	3699	intergenic	novel
novel_circ_000405	ENSCHIG00000020183	26	-	17860455	17865898	5444	antisense	novel
novel_circ_000406	ENSCHIG00000022864	21	+	60996150	61003253	2527	exon_intron	novel
novel_circ_000407	ENSCHIG00000020615	17	+	7228667	7235869	777	annot_exons	novel
novel_circ_000408	ENSCHIG00000014891	10	-	48469163	48476829	1155	annot_exons	novel
novel_circ_000409	NA	13	-	70684408	70684704	297	intergenic	novel
novel_circ_000410	ENSCHIG00000000104	28	-	27934773	27961455	387	annot_exons	novel
novel_circ_000411	NA	2	-	118164341	118164622	282	intergenic	novel
novel_circ_000412	ENSCHIG00000013528	1	-	138968000	138969434	383	annot_exons	novel
novel_circ_000413	ENSCHIG00000019425	26	+	27296401	27297399	289	annot_exons	novel
novel_circ_000414	ENSCHIG00000021547	1	-	78832531	78834581	2051	exon_intron	novel
novel_circ_000415	ENSCHIG00000023265	11	-	70431421	70439700	324	annot_exons	novel
novel_circ_000416	ENSCHIG00000013412	24	+	41859083	41860633	341	annot_exons	novel
novel_circ_000417	ENSCHIG00000016325	1	-	5642107	5647353	262	annot_exons	novel
novel_circ_000418	ENSCHIG00000022481	5	+	78558068	78566804	282	annot_exons	novel
novel_circ_000419	ENSCHIG00000022407	16	-	27162484	27171726	344	annot_exons	novel
novel_circ_000420	NA	7	+	88602928	88603325	398	intergenic	novel
novel_circ_000421	ENSCHIG00000024982	7	-	64282592	64314797	1714	annot_exons	novel
novel_circ_000422	ENSCHIG00000010654	22	+	37271085	37284613	1402	annot_exons	novel
novel_circ_000423	ENSCHIG00000016656	11	-	74182248	74193976	1107	annot_exons	novel
novel_circ_000424	ENSCHIG00000025041	9	+	78789321	78792210	1678	annot_exons	novel
novel_circ_000425	ENSCHIG00000020777	8	+	82448848	82462189	1387	annot_exons	novel
novel_circ_000426	ENSCHIG00000018721	1	-	110490377	110492023	330	annot_exons	novel
novel_circ_000427	NA	10	-	82980264	82982541	2278	intergenic	novel
novel_circ_000428	ENSCHIG00000024949	1	+	98870924	98873054	2131	exon_intron	novel
novel_circ_000429	ENSCHIG00000009406	9	+	2488189	2504251	298	annot_exons	novel
novel_circ_000430	ENSCHIG00000007296	3	+	91153335	91163928	1202	annot_exons	novel
novel_circ_000431	ENSCHIG00000017476	2	-	74724913	74740101	1648	annot_exons	novel
novel_circ_000432	ENSCHIG00000013120	11	+	72254874	72257243	691	exon_intron	novel
novel_circ_000433	ENSCHIG00000014045	25	+	25185602	25186469	868	one_exon	novel
novel_circ_000434	ENSCHIG00000013368	25	+	42458071	42475268	1049	annot_exons	novel
novel_circ_000435	ENSCHIG00000025863	8	-	42366270	42384474	1028	annot_exons	novel
novel_circ_000436	ENSCHIG00000005514	3	+	40235445	40295967	1677	annot_exons	novel
novel_circ_000437	ENSCHIG00000022331	8	+	31014552	31015213	409	annot_exons	novel
novel_circ_000438	ENSCHIG00000024129	3	+	77133553	77167636	2173	annot_exons	novel
novel_circ_000439	ENSCHIG00000024413	20	-	23836600	23842953	379	annot_exons	novel
novel_circ_000440	ENSCHIG00000018697	23	-	9663847	9666508	2662	exon_intron	novel
novel_circ_000441	ENSCHIG00000019207	18	+	64101474	64103845	420	annot_exons	novel
novel_circ_000442	ENSCHIG00000017062	25	-	38878124	38891882	1989	annot_exons	novel
novel_circ_000443	ENSCHIG00000013965	12	-	71002670	71008205	444	exon_intron	novel
novel_circ_000444	ENSCHIG00000022767	12	-	61337141	61360653	743	annot_exons	novel
novel_circ_000445	ENSCHIG00000022341	25	-	25590377	25600063	640	annot_exons	novel
novel_circ_000446	ENSCHIG00000021848	10	+	22227296	22232922	451	annot_exons	novel
novel_circ_000447	ENSCHIG00000024817	15	-	21837865	21839727	616	annot_exons	novel
novel_circ_000448	ENSCHIG00000027088	4	-	101402051	101439175	1199	annot_exons	novel
novel_circ_000449	ENSCHIG00000015516	11	-	3832582	3891586	640	exon_intron	novel
novel_circ_000450	ENSCHIG00000022020	11	+	26295688	26295885	198	intronic	novel
novel_circ_000451	ENSCHIG00000016813	7	+	61037235	61044597	481	annot_exons	novel
novel_circ_000452	ENSCHIG00000015980	3	-	91951393	91962873	1354	annot_exons	novel
novel_circ_000453	ENSCHIG00000014666	9	-	28572824	28608487	887	annot_exons	novel
novel_circ_000454	ENSCHIG00000017497	22	-	39342691	39342870	180	one_exon	novel
novel_circ_000455	ENSCHIG00000016453	9	-	76515493	76543111	2380	annot_exons	novel
novel_circ_000456	ENSCHIG00000021312	16	+	58772738	58809555	568	annot_exons	novel
novel_circ_000457	ENSCHIG00000008403	2	-	7117468	7117700	233	intronic	novel
novel_circ_000458	ENSCHIG00000020096	17	+	66778818	66779411	594	intronic	novel
novel_circ_000459	ENSCHIG00000018742	2	-	39327863	39348698	2298	annot_exons	novel
novel_circ_000460	ENSCHIG00000008787	16	+	39647336	39649235	1900	exon_intron	novel
novel_circ_000461	ENSCHIG00000015957	8	+	283410	309028	859	annot_exons	novel
novel_circ_000462	ENSCHIG00000016465	29	-	23933373	23934910	305	annot_exons	novel
novel_circ_000463	ENSCHIG00000012847	8	+	9789456	9808527	526	annot_exons	novel
novel_circ_000464	ENSCHIG00000014483	4	+	94130074	94136555	428	annot_exons	novel
novel_circ_000465	ENSCHIG00000012492	2	+	37862965	37864698	381	annot_exons	novel
novel_circ_000466	ENSCHIG00000015911	16	-	50456906	50459232	315	annot_exons	novel
novel_circ_000467	ENSCHIG00000014923	12	+	74520095	74579509	1459	annot_exons	novel
novel_circ_000468	ENSCHIG00000006297	6	-	92916050	92931562	472	annot_exons	novel
novel_circ_000469	ENSCHIG00000001854	25	+	7421426	7423079	353	annot_exons	novel
novel_circ_000470	ENSCHIG00000018703	3	-	26277791	26282058	534	annot_exons	novel
novel_circ_000471	ENSCHIG00000026476	5	+	22373542	22383789	6091	exon_intron	novel
novel_circ_000472	ENSCHIG00000015861	22	+	55974822	55975521	700	exon_intron	novel
novel_circ_000473	ENSCHIG00000020954	29	-	11958386	11958665	280	one_exon	novel
novel_circ_000474	ENSCHIG00000013033	8	-	27015348	27029748	391	annot_exons	novel
novel_circ_000475	ENSCHIG00000026900	19	-	61454943	61498666	8537	exon_intron	novel
novel_circ_000476	ENSCHIG00000022484	6	+	45238283	45241652	470	annot_exons	novel
novel_circ_000477	ENSCHIG00000016801	15	-	2372449	2373639	1191	exon_intron	novel
novel_circ_000478	ENSCHIG00000023339	19	+	25949190	25955205	611	annot_exons	novel
novel_circ_000479	ENSCHIG00000015934	18	+	37432164	37447001	750	annot_exons	novel
novel_circ_000480	ENSCHIG00000025212	6	+	86850420	86856140	549	annot_exons	novel
novel_circ_000481	ENSCHIG00000018028	15	-	23955172	24033967	508	annot_exons	novel
novel_circ_000482	ENSCHIG00000010018	4	-	5936184	5959797	1546	annot_exons	novel
novel_circ_000483	ENSCHIG00000019725	22	+	33955454	33984926	836	annot_exons	novel
novel_circ_000484	ENSCHIG00000024272	2	+	10431289	10434621	520	annot_exons	novel
novel_circ_000485	ENSCHIG00000016854	15	+	6485745	6490349	267	annot_exons	novel
novel_circ_000486	ENSCHIG00000016275	14	-	57461207	57474234	587	exon_intron	novel
novel_circ_000487	ENSCHIG00000009812	22	+	50184447	50184705	259	antisense	novel
novel_circ_000488	ENSCHIG00000011588	25	-	3189766	3190620	323	annot_exons	novel
novel_circ_000489	ENSCHIG00000002873	16	-	53819939	53843354	2359	annot_exons	novel
novel_circ_000490	NA	21	+	65128697	65136935	8239	intergenic	novel
novel_circ_000491	ENSCHIG00000018575	11	+	30349024	30361390	1036	annot_exons	novel
novel_circ_000492	NA	5	-	110778658	110778919	262	intergenic	novel
novel_circ_000493	ENSCHIG00000012165	6	-	67785773	67804558	1804	annot_exons	novel
novel_circ_000494	ENSCHIG00000022133	7	-	29982318	29985327	2376	annot_exons	novel
novel_circ_000495	ENSCHIG00000016179	10	-	2685670	2696185	692	annot_exons	novel
novel_circ_000496	ENSCHIG00000009546	5	-	28878536	28885990	807	annot_exons	novel
novel_circ_000497	ENSCHIG00000011437	28	+	38109175	38141070	2177	annot_exons	novel
novel_circ_000498	ENSCHIG00000001838	24	-	49167448	49217389	757	annot_exons	novel
novel_circ_000499	NA	7	+	17534075	17535652	1578	intergenic	novel
novel_circ_000500	ENSCHIG00000013337	25	+	37359036	37361423	448	annot_exons	novel
novel_circ_000501	ENSCHIG00000016707	24	-	43180243	43190939	1935	annot_exons	novel
novel_circ_000502	ENSCHIG00000021780	8	-	81621929	81635871	423	annot_exons	novel
novel_circ_000503	ENSCHIG00000020664	10	-	42729940	42742125	469	annot_exons	novel
novel_circ_000504	ENSCHIG00000016292	2	-	118352564	118421536	939	annot_exons	novel
novel_circ_000505	ENSCHIG00000013661	1	-	67953678	68000285	46608	exon_intron	novel
novel_circ_000506	ENSCHIG00000015440	3	-	33295357	33308594	1159	annot_exons	novel
novel_circ_000507	ENSCHIG00000000620	3	-	85674094	85695002	727	annot_exons	novel
novel_circ_000508	ENSCHIG00000020656	10	-	45275982	45282696	428	annot_exons	novel
novel_circ_000509	ENSCHIG00000019548	15	-	39739666	39759933	372	annot_exons	novel
novel_circ_000510	ENSCHIG00000021583	10	-	49492401	49528296	21139	exon_intron	novel
novel_circ_000511	ENSCHIG00000019317	16	-	36149051	36176717	990	annot_exons	novel
novel_circ_000512	ENSCHIG00000016353	3	-	77448086	77450649	339	annot_exons	novel
novel_circ_000513	ENSCHIG00000010416	5	-	5646317	5649942	377	annot_exons	novel
novel_circ_000514	ENSCHIG00000023609	6	+	45352804	45378461	1415	annot_exons	novel
novel_circ_000515	ENSCHIG00000018306	3	-	21846505	21856026	860	annot_exons	novel
novel_circ_000516	ENSCHIG00000013422	1	+	42823244	42879561	1797	annot_exons	novel
novel_circ_000517	ENSCHIG00000023605	9	+	36366978	36368770	282	annot_exons	novel
novel_circ_000518	ENSCHIG00000020090	3	+	119767554	119770752	255	annot_exons	novel
novel_circ_000519	ENSCHIG00000015521	3	-	68892496	68892788	293	one_exon	novel
novel_circ_000520	ENSCHIG00000016198	16	-	70728675	70745182	501	annot_exons	novel
novel_circ_000521	ENSCHIG00000015141	9	-	27809100	27824994	580	annot_exons	novel
novel_circ_000522	ENSCHIG00000018661	27	+	26281307	26302333	1742	annot_exons	novel
novel_circ_000523	ENSCHIG00000025861	8	+	61529351	61531429	300	annot_exons	novel
novel_circ_000524	ENSCHIG00000014735	12	-	33167998	33179175	934	annot_exons	novel
novel_circ_000525	ENSCHIG00000023685	3	+	36967638	36990140	1306	exon_intron	novel
novel_circ_000526	ENSCHIG00000024478	18	+	55026715	55030591	3877	one_exon	novel
novel_circ_000527	ENSCHIG00000026869	5	+	64091469	64098156	503	annot_exons	novel
novel_circ_000528	ENSCHIG00000013930	6	+	91117502	91128663	560	annot_exons	novel
novel_circ_000529	ENSCHIG00000020362	14	+	24255895	24279710	3897	exon_intron	novel
novel_circ_000530	ENSCHIG00000017225	11	+	11882515	11898036	1184	exon_intron	novel
novel_circ_000531	ENSCHIG00000013930	6	+	91098028	91098256	152	annot_exons	novel
novel_circ_000532	ENSCHIG00000003741	11	-	13085344	13091537	2149	exon_intron	novel
novel_circ_000533	ENSCHIG00000026704	1	-	44999113	45001732	141	annot_exons	novel
novel_circ_000534	ENSCHIG00000007199	1	-	117855695	117898289	425	annot_exons	novel
novel_circ_000535	ENSCHIG00000026325	3	+	64229272	64253828	464	annot_exons	novel
novel_circ_000536	ENSCHIG00000024715	21	-	14176905	14187268	503	annot_exons	novel
novel_circ_000537	ENSCHIG00000013615	7	+	83511054	83511982	283	annot_exons	novel
novel_circ_000538	ENSCHIG00000026934	2	+	92540511	92553752	314	annot_exons	novel
novel_circ_000539	ENSCHIG00000026352	5	+	77336400	77358606	2166	annot_exons	novel
novel_circ_000540	ENSCHIG00000022761	19	-	19478468	19478619	152	antisense	novel
novel_circ_000541	ENSCHIG00000011437	28	+	38087857	38141070	3107	annot_exons	novel
novel_circ_000542	ENSCHIG00000011197	20	-	37247174	37254171	546	annot_exons	novel
novel_circ_000543	ENSCHIG00000023143	1	-	155314568	155341767	1230	exon_intron	novel
novel_circ_000544	ENSCHIG00000010600	9	-	73724422	73727309	608	annot_exons	novel
novel_circ_000545	ENSCHIG00000010969	2	+	22783328	22799066	938	annot_exons	novel
novel_circ_000546	NA	7	-	97135074	97135475	402	intergenic	novel
novel_circ_000547	ENSCHIG00000025131	11	-	26388371	26391698	539	annot_exons	novel
novel_circ_000548	ENSCHIG00000008731	3	+	70360762	70371750	804	annot_exons	novel
novel_circ_000549	ENSCHIG00000023925	5	+	53884170	53892694	1097	annot_exons	novel
novel_circ_000550	ENSCHIG00000013854	28	+	20912447	20925374	844	exon_intron	novel
novel_circ_000551	ENSCHIG00000011745	13	-	29680324	29719243	412	annot_exons	novel
novel_circ_000552	ENSCHIG00000026900	19	-	61720337	61736148	10109	exon_intron	novel
novel_circ_000553	ENSCHIG00000018742	2	-	39361286	39372473	956	annot_exons	novel
novel_circ_000554	ENSCHIG00000018873	2	-	4131443	4138856	213	annot_exons	novel
novel_circ_000555	ENSCHIG00000019203	13	+	18152981	18172581	853	annot_exons	novel
novel_circ_000556	ENSCHIG00000019753	10	-	99045889	99046126	238	exon_intron	novel
novel_circ_000557	ENSCHIG00000003416	1	+	106073706	106074865	1160	antisense	novel
novel_circ_000558	ENSCHIG00000016615	23	+	30398616	30420917	22302	exon_intron	novel
novel_circ_000559	ENSCHIG00000013841	1	-	65647220	65650666	434	annot_exons	novel
novel_circ_000560	ENSCHIG00000003788	24	-	61841420	61851294	1060	annot_exons	novel
novel_circ_000561	ENSCHIG00000022725	25	+	28133190	28138413	614	annot_exons	novel
novel_circ_000562	NA	17	+	53395388	53395583	196	intergenic	novel
novel_circ_000563	ENSCHIG00000026081	15	-	18192477	18200421	1165	annot_exons	novel
novel_circ_000564	ENSCHIG00000002760	19	-	62318119	62351673	2496	annot_exons	novel
novel_circ_000565	ENSCHIG00000022179	13	+	51267221	51269995	285	annot_exons	novel
novel_circ_000566	ENSCHIG00000020334	9	-	15979859	15999307	1475	annot_exons	novel
novel_circ_000567	ENSCHIG00000012628	4	+	5115826	5121911	340	annot_exons	novel
novel_circ_000568	ENSCHIG00000020127	2	-	106280096	106281608	302	annot_exons	novel
novel_circ_000569	ENSCHIG00000024995	2	+	49667302	49710394	876	annot_exons	novel
novel_circ_000570	ENSCHIG00000020272	10	-	20136027	20205381	69355	exon_intron	novel
novel_circ_000571	ENSCHIG00000011197	20	-	37154275	37159710	765	annot_exons	novel
novel_circ_000572	ENSCHIG00000024138	22	-	16714106	16726134	3770	exon_intron	novel
novel_circ_000573	ENSCHIG00000017250	3	+	91990501	91991368	868	antisense	novel
novel_circ_000574	ENSCHIG00000000437	28	+	29581439	29600947	708	annot_exons	novel
novel_circ_000575	NA	26	+	38169474	38188358	18885	intergenic	novel
novel_circ_000576	ENSCHIG00000024329	3	+	119515866	119525613	352	annot_exons	novel
novel_circ_000577	ENSCHIG00000015156	8	-	76662404	76675327	1169	annot_exons	novel
novel_circ_000578	ENSCHIG00000017078	4	-	80222793	80252119	1027	annot_exons	novel
novel_circ_000579	ENSCHIG00000014541	3	+	1774335	1784310	815	annot_exons	novel
novel_circ_000580	ENSCHIG00000026314	7	+	71312409	71318444	749	annot_exons	novel
novel_circ_000581	ENSCHIG00000017294	1	+	149206080	149230324	12617	exon_intron	novel
novel_circ_000582	ENSCHIG00000020163	1	-	87083454	87104681	511	annot_exons	novel
novel_circ_000583	ENSCHIG00000022796	11	-	87677155	87691183	423	annot_exons	novel
novel_circ_000584	ENSCHIG00000021044	4	+	56520026	56541237	453	exon_intron	novel
novel_circ_000585	ENSCHIG00000017792	1	+	40795628	40805177	1704	exon_intron	novel
novel_circ_000586	ENSCHIG00000024909	10	+	64913806	64922551	284	annot_exons	novel
novel_circ_000587	ENSCHIG00000019708	11	+	101030929	101041143	629	exon_intron	novel
novel_circ_000588	ENSCHIG00000000509	23	-	38701710	38722807	464	annot_exons	novel
novel_circ_000589	ENSCHIG00000022243	1	-	127527170	127542114	411	annot_exons	novel
novel_circ_000590	ENSCHIG00000017458	16	+	29354838	29357587	393	annot_exons	novel
novel_circ_000591	ENSCHIG00000022619	28	+	36175078	36175823	746	intronic	novel
novel_circ_000592	ENSCHIG00000026198	6	-	111474619	111479976	357	annot_exons	novel
novel_circ_000593	ENSCHIG00000003929	5	+	11717503	11735187	1014	annot_exons	novel
novel_circ_000594	ENSCHIG00000007199	1	-	117834975	117898289	716	annot_exons	novel
novel_circ_000595	ENSCHIG00000020594	8	+	53186366	53193874	1128	annot_exons	novel
novel_circ_000596	NA	16	-	62034804	62048867	14064	intergenic	novel
novel_circ_000597	ENSCHIG00000015608	8	-	83847260	83852946	438	annot_exons	novel
novel_circ_000598	ENSCHIG00000018772	6	+	4969897	4971641	243	annot_exons	novel
novel_circ_000599	NA	6	+	73430552	73436240	5689	intergenic	novel
novel_circ_000600	ENSCHIG00000019377	1	-	149068028	149079693	2183	exon_intron	novel
novel_circ_000601	ENSCHIG00000026327	10	-	20424670	20459658	1871	annot_exons	novel
novel_circ_000602	ENSCHIG00000025330	2	+	136035761	136088034	443	annot_exons	novel
novel_circ_000603	ENSCHIG00000008305	15	-	57753770	57755127	1358	one_exon	novel
novel_circ_000604	ENSCHIG00000026664	19	+	60591128	60595608	774	annot_exons	novel
novel_circ_000605	ENSCHIG00000020019	12	+	84847512	84870318	525	annot_exons	novel
novel_circ_000606	ENSCHIG00000014728	6	+	98313199	98326451	677	annot_exons	novel
novel_circ_000607	ENSCHIG00000006297	6	-	92931473	92951509	485	annot_exons	novel
novel_circ_000608	ENSCHIG00000011920	1	-	82082232	82083325	307	annot_exons	novel
novel_circ_000609	ENSCHIG00000019252	5	+	30507362	30509590	634	exon_intron	novel
novel_circ_000610	ENSCHIG00000026077	7	-	107500243	107565081	802	annot_exons	novel
novel_circ_000611	ENSCHIG00000027139	18	+	19310983	19312850	248	annot_exons	novel
novel_circ_000612	ENSCHIG00000020841	6	+	22396777	22409237	525	annot_exons	novel
novel_circ_000613	ENSCHIG00000014075	1	+	132322468	132324616	226	annot_exons	novel
novel_circ_000614	ENSCHIG00000017274	20	-	28382537	28419184	1391	annot_exons	novel
novel_circ_000615	ENSCHIG00000015379	13	+	15314407	15326362	11956	exon_intron	novel
novel_circ_000616	ENSCHIG00000024241	3	-	19005054	19043878	342	annot_exons	novel
novel_circ_000617	ENSCHIG00000013331	2	-	49320066	49344239	390	annot_exons	novel
novel_circ_000618	ENSCHIG00000022356	1	+	152077309	152090287	623	annot_exons	novel
novel_circ_000619	ENSCHIG00000020993	26	-	35804956	35814641	957	annot_exons	novel
novel_circ_000620	ENSCHIG00000017792	1	+	40783602	40788800	226	annot_exons	novel
novel_circ_000621	ENSCHIG00000020060	14	+	4691880	4702867	1045	annot_exons	novel
novel_circ_000622	ENSCHIG00000022407	16	-	27111345	27120912	1731	annot_exons	novel
novel_circ_000623	ENSCHIG00000007522	5	+	92923892	92927972	654	annot_exons	novel
novel_circ_000624	ENSCHIG00000026598	6	+	23957673	23984078	696	annot_exons	novel
novel_circ_000625	ENSCHIG00000007341	22	-	50372206	50395510	1624	annot_exons	novel
novel_circ_000626	ENSCHIG00000022016	6	+	71847072	71850763	265	annot_exons	novel
novel_circ_000627	ENSCHIG00000025967	15	-	27461859	27510606	4472	exon_intron	novel
novel_circ_000628	ENSCHIG00000017696	4	+	52659959	52663548	3590	exon_intron	novel
novel_circ_000629	ENSCHIG00000026058	3	-	66153036	66157679	689	annot_exons	novel
novel_circ_000630	ENSCHIG00000018436	17	-	52494933	52534543	20747	exon_intron	novel
novel_circ_000631	NA	7	-	92096592	92099800	3209	intergenic	novel
novel_circ_000632	ENSCHIG00000018229	16	+	25616856	25620636	538	exon_intron	novel
novel_circ_000633	ENSCHIG00000018178	21	+	32781119	32784480	359	annot_exons	novel
novel_circ_000634	ENSCHIG00000017078	4	-	80222793	80237721	696	annot_exons	novel
novel_circ_000635	ENSCHIG00000013422	1	+	42845617	42857997	477	annot_exons	novel
novel_circ_000636	ENSCHIG00000024436	15	-	2287521	2287984	464	one_exon	novel
novel_circ_000637	NA	17	-	67550632	67554000	3369	intergenic	novel
novel_circ_000638	ENSCHIG00000016677	29	+	17522551	17551441	1293	annot_exons	novel
novel_circ_000639	ENSCHIG00000025358	7	+	84110040	84110246	207	one_exon	novel
novel_circ_000640	ENSCHIG00000010246	10	+	66478389	66491294	1068	annot_exons	novel
novel_circ_000641	ENSCHIG00000015488	22	+	32185501	32211715	368	annot_exons	novel
novel_circ_000642	ENSCHIG00000020764	28	+	36619236	36629078	1084	annot_exons	novel
novel_circ_000643	ENSCHIG00000025957	8	-	99706653	99748261	3250	annot_exons	novel
novel_circ_000644	NA	28	-	4303486	4306313	2828	intergenic	novel
novel_circ_000645	ENSCHIG00000015145	11	+	66614877	66634956	630	annot_exons	novel
novel_circ_000646	NA	6	-	58189716	58191967	2252	intergenic	novel
novel_circ_000647	ENSCHIG00000006770	15	-	78002037	78040585	34171	exon_intron	novel
novel_circ_000648	ENSCHIG00000009076	3	+	54332269	54368368	801	annot_exons	novel
novel_circ_000649	ENSCHIG00000014149	22	+	32485837	32504228	786	annot_exons	novel
novel_circ_000650	ENSCHIG00000017074	5	+	115572622	115576591	396	annot_exons	novel
novel_circ_000651	ENSCHIG00000018085	15	-	50675907	50710012	1026	annot_exons	novel
novel_circ_000652	ENSCHIG00000014848	17	+	17682557	17684766	236	annot_exons	novel
novel_circ_000653	ENSCHIG00000012404	26	+	30812175	30816488	841	annot_exons	novel
novel_circ_000654	ENSCHIG00000018303	2	+	98486205	98508435	1632	annot_exons	novel
novel_circ_000655	ENSCHIG00000026879	1	+	53215907	53231334	490	exon_intron	novel
novel_circ_000656	ENSCHIG00000023959	28	+	40063725	40092020	2008	annot_exons	novel
novel_circ_000657	ENSCHIG00000000649	17	-	18261963	18270871	820	annot_exons	novel
novel_circ_000658	ENSCHIG00000021925	15	-	45894560	45897977	414	annot_exons	novel
novel_circ_000659	NA	1	-	145799642	145799794	153	intergenic	novel
novel_circ_000660	ENSCHIG00000020615	17	+	7224976	7235869	1095	annot_exons	novel
novel_circ_000661	ENSCHIG00000000169	24	+	22051985	22052152	168	antisense	novel
novel_circ_000662	ENSCHIG00000014768	4	-	1355301	1374165	902	annot_exons	novel
novel_circ_000663	NA	2	-	118157009	118168373	11365	intergenic	novel
novel_circ_000664	ENSCHIG00000009748	2	-	122760198	122771046	420	annot_exons	novel
novel_circ_000665	ENSCHIG00000015662	1	-	81401581	81412177	803	annot_exons	novel
novel_circ_000666	ENSCHIG00000027061	7	+	84793911	84803337	725	annot_exons	novel
novel_circ_000667	NA	21	+	828300	835286	6987	intergenic	novel
novel_circ_000668	ENSCHIG00000026377	2	-	46955030	47012584	810	annot_exons	novel
novel_circ_000669	ENSCHIG00000010946	28	-	32352068	32390205	32557	exon_intron	novel
novel_circ_000670	ENSCHIG00000025295	3	+	45952643	45958500	360	annot_exons	novel
novel_circ_000671	ENSCHIG00000010530	21	+	48634467	48649814	627	annot_exons	novel
novel_circ_000672	ENSCHIG00000023231	23	+	26939243	26944710	1123	annot_exons	novel
novel_circ_000673	ENSCHIG00000021791	28	-	6349864	6375047	450	annot_exons	novel
novel_circ_000674	ENSCHIG00000018472	2	+	118002342	118002704	363	antisense	novel
novel_circ_000675	ENSCHIG00000024426	1	-	50232323	50263935	841	annot_exons	novel
novel_circ_000676	ENSCHIG00000015141	9	-	27823514	27824994	223	annot_exons	novel
novel_circ_000677	ENSCHIG00000016086	15	-	39049618	39058927	446	annot_exons	novel
novel_circ_000678	ENSCHIG00000023861	10	-	65362391	65391351	1525	annot_exons	novel
novel_circ_000679	ENSCHIG00000021403	13	-	10025123	10048441	482	annot_exons	novel
novel_circ_000680	ENSCHIG00000018068	27	+	29682834	29698063	1517	annot_exons	novel
novel_circ_000681	ENSCHIG00000019708	11	+	101030929	101044388	1136	exon_intron	novel
novel_circ_000682	ENSCHIG00000023097	3	-	10266574	10266881	308	one_exon	novel
novel_circ_000683	ENSCHIG00000016328	6	+	36487020	36493531	364	annot_exons	novel
novel_circ_000684	ENSCHIG00000025912	18	+	22289767	22297986	1297	annot_exons	novel
novel_circ_000685	ENSCHIG00000016484	14	-	49938852	49943834	358	annot_exons	novel
novel_circ_000686	ENSCHIG00000000755	2	-	118059333	118066472	7140	antisense	novel
novel_circ_000687	ENSCHIG00000025609	20	+	39700827	39703439	267	annot_exons	novel
novel_circ_000688	ENSCHIG00000025448	8	+	99244651	99252010	7360	exon_intron	novel
novel_circ_000689	ENSCHIG00000026647	7	-	81597081	81597336	256	one_exon	novel
novel_circ_000690	ENSCHIG00000012974	6	+	86801135	86823860	4225	exon_intron	novel
novel_circ_000691	ENSCHIG00000023642	16	+	60527239	60561631	1380	annot_exons	novel
novel_circ_000692	ENSCHIG00000014884	16	-	72355442	72356347	263	annot_exons	novel
novel_circ_000693	ENSCHIG00000007153	27	+	16390894	16394611	1455	exon_intron	novel
novel_circ_000694	ENSCHIG00000023392	16	+	29006114	29012729	859	annot_exons	novel
novel_circ_000695	ENSCHIG00000024718	13	+	32826780	32843754	612	annot_exons	novel
novel_circ_000696	ENSCHIG00000023136	9	-	6438959	6444682	918	annot_exons	novel
novel_circ_000697	NA	16	-	40137654	40138993	1340	intergenic	novel
novel_circ_000698	ENSCHIG00000025358	7	+	84053143	84075921	1034	annot_exons	novel
novel_circ_000699	ENSCHIG00000022119	11	+	20241941	20270888	727	annot_exons	novel
novel_circ_000700	ENSCHIG00000010063	28	-	36019292	36034542	571	annot_exons	novel
novel_circ_000701	ENSCHIG00000023537	3	-	85494776	85511232	486	annot_exons	novel
novel_circ_000702	ENSCHIG00000010946	28	-	32389703	32409788	265	annot_exons	novel
novel_circ_000703	NA	27	+	3173100	3175894	2795	intergenic	novel
novel_circ_000704	ENSCHIG00000022796	11	-	87658051	87678357	707	annot_exons	novel
novel_circ_000705	ENSCHIG00000025963	2	+	31708599	31728389	456	annot_exons	novel
novel_circ_000706	ENSCHIG00000026299	12	-	822402	849131	666	annot_exons	novel
novel_circ_000707	ENSCHIG00000000285	28	-	20444088	20450067	600	annot_exons	novel
novel_circ_000708	ENSCHIG00000026321	6	-	44582078	44601400	790	annot_exons	novel
novel_circ_000709	ENSCHIG00000023143	1	-	155298873	155337840	1364	annot_exons	novel
novel_circ_000710	ENSCHIG00000011581	10	+	82392953	82407550	1169	annot_exons	novel
novel_circ_000711	ENSCHIG00000016498	16	+	24962206	25008952	1004	annot_exons	novel
novel_circ_000712	NA	21	+	65000513	65014965	14453	intergenic	novel
novel_circ_000713	ENSCHIG00000025789	10	+	90805643	90847133	344	annot_exons	novel
novel_circ_000714	ENSCHIG00000005911	13	+	32548210	32549925	576	annot_exons	novel
novel_circ_000715	ENSCHIG00000010241	3	+	97651561	97667905	2182	annot_exons	novel
novel_circ_000716	ENSCHIG00000008237	22	-	58993791	59003813	515	annot_exons	novel
novel_circ_000717	ENSCHIG00000019548	15	-	39520939	39526510	2689	exon_intron	novel
novel_circ_000718	ENSCHIG00000016479	9	-	88908707	88918399	449	annot_exons	novel
novel_circ_000719	ENSCHIG00000024002	14	+	985979	989652	493	annot_exons	novel
novel_circ_000720	ENSCHIG00000023392	16	+	29044603	29045877	619	annot_exons	novel
novel_circ_000721	ENSCHIG00000020474	14	+	12632187	12644124	608	annot_exons	novel
novel_circ_000722	ENSCHIG00000023035	1	+	71989036	71992631	243	annot_exons	novel
novel_circ_000723	ENSCHIG00000016110	2	+	135749087	135773809	1797	annot_exons	novel
novel_circ_000724	ENSCHIG00000021949	22	-	50251463	50251834	372	exon_intron	novel
novel_circ_000725	ENSCHIG00000017639	25	-	3037053	3038070	1018	exon_intron	novel
novel_circ_000726	ENSCHIG00000022736	22	+	2762718	2802472	623	annot_exons	novel
novel_circ_000727	ENSCHIG00000018937	3	+	77487579	77510347	812	exon_intron	novel
novel_circ_000728	ENSCHIG00000021629	2	+	46408061	46412532	546	annot_exons	novel
novel_circ_000729	ENSCHIG00000017707	22	+	30508491	30520814	626	annot_exons	novel
novel_circ_000730	ENSCHIG00000012578	4	+	108602111	108603993	261	annot_exons	novel
novel_circ_000731	ENSCHIG00000027119	19	+	12139875	12144939	402	annot_exons	novel
novel_circ_000732	ENSCHIG00000020008	26	-	21295681	21308566	1537	annot_exons	novel
novel_circ_000733	ENSCHIG00000006556	1	-	144587915	144600439	575	exon_intron	novel
novel_circ_000734	ENSCHIG00000026859	5	-	44475337	44486239	442	annot_exons	novel
novel_circ_000735	ENSCHIG00000012029	20	-	66523453	66536585	739	annot_exons	novel
novel_circ_000736	ENSCHIG00000020472	17	-	22864105	22865592	416	annot_exons	novel
novel_circ_000737	ENSCHIG00000018100	13	+	1312302	1316295	480	annot_exons	novel
novel_circ_000738	ENSCHIG00000006954	22	+	56486846	56503633	860	annot_exons	novel
novel_circ_000739	ENSCHIG00000010933	13	+	22231086	22260855	390	annot_exons	novel
novel_circ_000740	ENSCHIG00000016349	9	+	38099938	38125873	2160	annot_exons	novel
novel_circ_000741	ENSCHIG00000007353	11	+	95685139	95700702	1399	annot_exons	novel
novel_circ_000742	ENSCHIG00000010659	5	-	45835545	45848188	932	annot_exons	novel
novel_circ_000743	ENSCHIG00000025120	4	+	95973512	96007377	33866	exon_intron	novel
novel_circ_000744	ENSCHIG00000002331	12	-	2123449	2165339	966	annot_exons	novel
novel_circ_000745	ENSCHIG00000013526	26	+	34680304	34708251	843	annot_exons	novel
novel_circ_000746	ENSCHIG00000012449	19	+	38662754	38669851	692	annot_exons	novel
novel_circ_000747	ENSCHIG00000023220	26	+	32262648	32263918	385	annot_exons	novel
novel_circ_000748	ENSCHIG00000011270	7	-	1702011	1740894	1225	annot_exons	novel
novel_circ_000749	ENSCHIG00000022659	7	+	3342543	3368071	239	annot_exons	novel
novel_circ_000750	ENSCHIG00000006955	7	+	88745898	88750258	543	annot_exons	novel
novel_circ_000751	ENSCHIG00000018612	16	+	22621664	22654609	877	annot_exons	novel
novel_circ_000752	ENSCHIG00000023258	4	-	82089778	82105190	15413	exon_intron	novel
novel_circ_000753	ENSCHIG00000000850	5	-	34487886	34556736	965	annot_exons	novel
novel_circ_000754	ENSCHIG00000016677	29	+	17522551	17543692	1043	annot_exons	novel
novel_circ_000755	ENSCHIG00000016588	15	-	64399363	64415441	853	annot_exons	novel
novel_circ_000756	ENSCHIG00000024982	7	-	64299985	64314797	1115	annot_exons	novel
novel_circ_000757	ENSCHIG00000008391	25	+	7777603	7777878	276	one_exon	novel
novel_circ_000758	ENSCHIG00000017369	7	+	91371716	91376808	485	annot_exons	novel
novel_circ_000759	ENSCHIG00000019338	2	+	121228045	121242081	382	annot_exons	novel
novel_circ_000760	ENSCHIG00000010771	14	-	16648181	16649027	333	annot_exons	novel
novel_circ_000761	ENSCHIG00000007382	6	+	50641990	50647363	5374	intronic	novel
novel_circ_000762	ENSCHIG00000013869	16	+	38560708	38562750	317	annot_exons	novel
novel_circ_000763	ENSCHIG00000023890	13	+	76697118	76702219	576	annot_exons	novel
novel_circ_000764	ENSCHIG00000025781	2	-	74203075	74209570	573	annot_exons	novel
novel_circ_000765	ENSCHIG00000022905	13	-	50644756	50656511	1034	annot_exons	novel
novel_circ_000766	ENSCHIG00000009802	16	-	35516238	35517362	275	annot_exons	novel
novel_circ_000767	ENSCHIG00000026939	2	-	6216076	6218350	289	annot_exons	novel
novel_circ_000768	ENSCHIG00000023161	29	+	11865298	11875749	824	annot_exons	novel
novel_circ_000769	ENSCHIG00000017301	1	-	24914070	24944711	546	exon_intron	novel
novel_circ_000770	ENSCHIG00000016556	20	-	58613470	58618103	560	annot_exons	novel
novel_circ_000771	ENSCHIG00000021302	10	+	88919486	88943192	2884	annot_exons	novel
novel_circ_000772	ENSCHIG00000024733	17	+	8084318	8088238	401	annot_exons	novel
novel_circ_000773	NA	6	+	36763882	36764031	150	intergenic	novel
novel_circ_000774	ENSCHIG00000021055	4	+	27313670	27314126	457	antisense	novel
novel_circ_000775	ENSCHIG00000023646	21	+	26966877	26968307	401	annot_exons	novel
novel_circ_000776	ENSCHIG00000015999	16	+	43119225	43119447	223	one_exon	novel
novel_circ_000777	ENSCHIG00000012140	10	-	82639913	82640804	379	annot_exons	novel
novel_circ_000778	ENSCHIG00000025125	5	+	83763790	83776845	445	annot_exons	novel
novel_circ_000779	ENSCHIG00000018653	16	+	33533475	33572565	39091	antisense	novel
novel_circ_000780	ENSCHIG00000017965	1	-	69493384	69530360	742	annot_exons	novel
novel_circ_000781	ENSCHIG00000014360	23	+	29643034	29656018	343	annot_exons	novel
novel_circ_000782	ENSCHIG00000008883	1	-	138327029	138335074	431	annot_exons	novel
novel_circ_000783	ENSCHIG00000012537	5	-	37618403	37620887	2485	antisense	novel
novel_circ_000784	ENSCHIG00000016989	3	-	54257544	54278785	1293	annot_exons	novel
novel_circ_000785	ENSCHIG00000006570	12	+	13020295	13038744	630	annot_exons	novel
novel_circ_000786	ENSCHIG00000011033	2	-	39900359	39921531	749	annot_exons	novel
novel_circ_000787	ENSCHIG00000013312	7	-	85110573	85114997	192	annot_exons	novel
novel_circ_000788	ENSCHIG00000014868	16	+	17355253	17388002	756	annot_exons	novel
novel_circ_000789	ENSCHIG00000007232	10	-	51521469	51528500	427	annot_exons	novel
novel_circ_000790	ENSCHIG00000022976	12	-	11846201	11847814	1614	exon_intron	novel
novel_circ_000791	NA	26	-	36086773	36108687	21915	intergenic	novel
novel_circ_000792	ENSCHIG00000014164	18	+	49153705	49165347	2325	annot_exons	novel
novel_circ_000793	ENSCHIG00000022619	28	+	36157402	36159142	423	annot_exons	novel
novel_circ_000794	NA	4	-	108235898	108261676	25779	intergenic	novel
novel_circ_000795	ENSCHIG00000022393	5	+	77390754	77405279	821	annot_exons	novel
novel_circ_000796	ENSCHIG00000025557	22	+	13712536	13715751	675	annot_exons	novel
novel_circ_000797	ENSCHIG00000021411	7	+	63673365	63674113	305	annot_exons	novel
novel_circ_000798	ENSCHIG00000025957	8	-	99778445	99785147	519	annot_exons	novel
novel_circ_000799	ENSCHIG00000025114	10	-	53384541	53402384	1945	annot_exons	novel
novel_circ_000800	ENSCHIG00000010241	3	+	97683934	97687277	245	annot_exons	novel
novel_circ_000801	ENSCHIG00000011473	22	+	5083870	5103911	1019	annot_exons	novel
novel_circ_000802	ENSCHIG00000008078	8	-	76881592	76882055	464	one_exon	novel
novel_circ_000803	ENSCHIG00000019560	9	+	25617711	25619637	297	annot_exons	novel
novel_circ_000804	ENSCHIG00000025523	15	-	67088256	67104641	10503	exon_intron	novel
novel_circ_000805	ENSCHIG00000026327	10	-	20496679	20504883	2271	exon_intron	novel
novel_circ_000806	ENSCHIG00000001988	7	+	10538776	10539069	294	one_exon	novel
novel_circ_000807	ENSCHIG00000019203	13	+	18152985	18172581	849	annot_exons	novel
novel_circ_000808	ENSCHIG00000014845	13	-	76386483	76391821	489	annot_exons	novel
novel_circ_000809	ENSCHIG00000014403	29	-	512490	535601	2562	annot_exons	novel
novel_circ_000810	ENSCHIG00000013418	3	-	54462090	54478945	1251	annot_exons	novel
novel_circ_000811	ENSCHIG00000021550	15	-	43901525	43911513	1083	annot_exons	novel
novel_circ_000812	ENSCHIG00000025226	7	+	80452875	80468951	537	annot_exons	novel
novel_circ_000813	ENSCHIG00000009080	10	+	94128053	94139706	813	annot_exons	novel
novel_circ_000814	ENSCHIG00000020851	2	+	74551505	74569455	564	annot_exons	novel
novel_circ_000815	ENSCHIG00000010086	21	-	21409905	21411519	1615	exon_intron	novel
novel_circ_000816	ENSCHIG00000019725	22	+	33970870	33984926	402	annot_exons	novel
novel_circ_000817	ENSCHIG00000008385	1	+	2258058	2260412	291	annot_exons	novel
novel_circ_000818	NA	6	-	58389071	58400761	11691	intergenic	novel
novel_circ_000819	ENSCHIG00000011581	10	+	82407451	82426825	472	annot_exons	novel
novel_circ_000820	ENSCHIG00000011556	8	+	40954897	41040186	482	annot_exons	novel
novel_circ_000821	ENSCHIG00000027089	22	-	51105365	51107166	1802	exon_intron	novel
novel_circ_000822	ENSCHIG00000015995	22	-	43121843	43124951	500	annot_exons	novel
novel_circ_000823	ENSCHIG00000009508	8	-	17162910	17188305	544	annot_exons	novel
novel_circ_000824	ENSCHIG00000017956	10	+	35730730	35737766	581	annot_exons	novel
novel_circ_000825	ENSCHIG00000020640	3	-	63287356	63312137	1417	annot_exons	novel
novel_circ_000826	ENSCHIG00000024405	4	-	71993358	72000566	774	annot_exons	novel
novel_circ_000827	ENSCHIG00000013319	9	-	9324463	9326503	401	annot_exons	novel
novel_circ_000828	ENSCHIG00000020214	11	-	68258751	68268366	573	annot_exons	novel
novel_circ_000829	ENSCHIG00000020072	12	+	70442734	70490319	15640	exon_intron	novel
novel_circ_000830	ENSCHIG00000020102	4	-	1536237	1537106	321	annot_exons	novel
novel_circ_000831	ENSCHIG00000022180	11	+	78271235	78292739	1071	annot_exons	novel
novel_circ_000832	ENSCHIG00000011270	7	-	1838475	1846267	403	annot_exons	novel
novel_circ_000833	ENSCHIG00000013432	4	+	107750360	107751105	746	intronic	novel
novel_circ_000834	NA	22	-	58279701	58285022	5322	intergenic	novel
novel_circ_000835	ENSCHIG00000015678	1	-	19808042	19832629	1517	annot_exons	novel
novel_circ_000836	ENSCHIG00000023364	11	+	37152031	37177912	650	exon_intron	novel
novel_circ_000837	ENSCHIG00000012407	8	-	39475911	39536010	45493	exon_intron	novel
novel_circ_000838	ENSCHIG00000019942	11	+	11267860	11324516	442	annot_exons	novel
novel_circ_000839	ENSCHIG00000008731	3	+	70329789	70365269	2186	annot_exons	novel
novel_circ_000840	ENSCHIG00000021460	19	-	42417900	42425151	1463	exon_intron	novel
novel_circ_000841	ENSCHIG00000010493	23	-	32516242	32540731	453	annot_exons	novel
novel_circ_000842	ENSCHIG00000025348	21	-	66943635	66944170	536	intronic	novel
novel_circ_000843	ENSCHIG00000008326	25	-	32595410	32624611	1666	annot_exons	novel
novel_circ_000844	ENSCHIG00000021660	3	-	116937239	116937583	345	one_exon	novel
novel_circ_000845	ENSCHIG00000009947	9	-	83263859	83265908	297	annot_exons	novel
novel_circ_000846	ENSCHIG00000019436	7	-	102982421	102983047	435	annot_exons	novel
novel_circ_000847	ENSCHIG00000017078	4	-	80232097	80243345	684	annot_exons	novel
novel_circ_000848	ENSCHIG00000010629	19	-	18294570	18306426	1049	annot_exons	novel
novel_circ_000849	ENSCHIG00000010540	8	-	62548996	62561865	4117	exon_intron	novel
novel_circ_000850	ENSCHIG00000020910	24	+	61391323	61429437	1111	annot_exons	novel
novel_circ_000851	ENSCHIG00000023489	14	-	50856907	50867851	566	exon_intron	novel
novel_circ_000852	ENSCHIG00000019071	20	+	58351650	58371671	698	annot_exons	novel
novel_circ_000853	ENSCHIG00000013398	2	+	17911837	17913128	279	annot_exons	novel
novel_circ_000854	NA	3	-	3638300	3639092	793	intergenic	novel
novel_circ_000855	ENSCHIG00000013398	2	+	17876139	17880905	659	annot_exons	novel
novel_circ_000856	ENSCHIG00000009471	5	+	6022103	6052686	2365	exon_intron	novel
novel_circ_000857	ENSCHIG00000026090	16	-	41096041	41102608	3273	exon_intron	novel
novel_circ_000858	ENSCHIG00000015249	29	-	41212410	41212631	222	one_exon	novel
novel_circ_000859	ENSCHIG00000017325	8	+	36267264	36306825	715	annot_exons	novel
novel_circ_000860	ENSCHIG00000020359	13	-	15983662	16035126	2029	annot_exons	novel
novel_circ_000861	ENSCHIG00000021835	17	-	17307997	17338207	1636	exon_intron	novel
novel_circ_000862	ENSCHIG00000026713	5	+	86842170	86914012	2363	annot_exons	novel
novel_circ_000863	ENSCHIG00000024466	24	-	49628229	49644761	1073	annot_exons	novel
novel_circ_000864	ENSCHIG00000019029	18	-	15675773	15675942	170	antisense	novel
novel_circ_000865	ENSCHIG00000016203	12	-	50998626	51035813	1086	annot_exons	novel
novel_circ_000866	ENSCHIG00000019621	26	-	5539505	5559966	533	annot_exons	novel
novel_circ_000867	NA	21	+	1207095	1233785	26691	intergenic	novel
novel_circ_000868	ENSCHIG00000004339	14	-	25897009	25899547	339	annot_exons	novel
novel_circ_000869	ENSCHIG00000013394	11	+	43382021	43386495	821	annot_exons	novel
novel_circ_000870	ENSCHIG00000027046	1	+	153114270	153115354	769	exon_intron	novel
novel_circ_000871	NA	19	-	41835571	41835734	164	intergenic	novel
novel_circ_000872	ENSCHIG00000010874	21	+	41938603	41984182	4114	annot_exons	novel
novel_circ_000873	ENSCHIG00000012376	11	-	72304777	72305449	433	annot_exons	novel
novel_circ_000874	ENSCHIG00000009252	19	-	22378121	22378656	536	one_exon	novel
novel_circ_000875	ENSCHIG00000008669	9	-	70228409	70256841	1530	annot_exons	novel
novel_circ_000876	ENSCHIG00000009513	2	-	99076887	99105849	687	annot_exons	novel
novel_circ_000877	ENSCHIG00000007353	11	+	95700128	95700702	270	annot_exons	novel
novel_circ_000878	ENSCHIG00000026076	10	+	76913233	76913508	276	one_exon	novel
novel_circ_000879	ENSCHIG00000023775	13	+	31624649	31631845	261	annot_exons	novel
novel_circ_000880	ENSCHIG00000022822	9	-	87795757	87809668	459	annot_exons	novel
novel_circ_000881	ENSCHIG00000025395	7	+	12513295	12518573	1003	annot_exons	novel
novel_circ_000882	ENSCHIG00000000386	24	+	32650204	32662838	458	annot_exons	novel
novel_circ_000883	ENSCHIG00000026747	10	-	66799165	66810651	451	annot_exons	novel
novel_circ_000884	ENSCHIG00000019621	26	-	5163763	5177490	495	annot_exons	novel
novel_circ_000885	ENSCHIG00000017048	11	+	7260854	7261056	203	one_exon	novel
novel_circ_000886	ENSCHIG00000014326	12	-	7196285	7218876	2815	annot_exons	novel
novel_circ_000887	ENSCHIG00000013349	2	-	110873199	110878467	5269	exon_intron	novel
novel_circ_000888	ENSCHIG00000025626	24	-	58501637	58503886	425	annot_exons	novel
novel_circ_000889	ENSCHIG00000022242	9	+	468067	498721	1806	annot_exons	novel
novel_circ_000890	ENSCHIG00000019181	24	+	50751818	50763852	1088	annot_exons	novel
novel_circ_000891	ENSCHIG00000015240	24	+	41209119	41219159	415	annot_exons	novel
novel_circ_000892	ENSCHIG00000017179	21	+	67540278	67574880	1782	annot_exons	novel
novel_circ_000893	ENSCHIG00000007945	22	+	52207443	52251513	44071	exon_intron	novel
novel_circ_000894	ENSCHIG00000019532	5	-	81080216	81108099	850	annot_exons	novel
novel_circ_000895	ENSCHIG00000023488	8	-	75152931	75156194	404	annot_exons	novel
novel_circ_000896	ENSCHIG00000009190	29	-	39622260	39636632	488	exon_intron	novel
novel_circ_000897	ENSCHIG00000013403	19	+	18642011	18643456	438	annot_exons	novel
novel_circ_000898	ENSCHIG00000015678	1	-	19824288	19873123	1855	annot_exons	novel
novel_circ_000899	ENSCHIG00000013232	9	+	52435862	52440581	440	annot_exons	novel
novel_circ_000900	ENSCHIG00000018791	10	+	3479420	3513269	1475	annot_exons	novel
novel_circ_000901	ENSCHIG00000014626	1	+	34930862	34934733	479	annot_exons	novel
novel_circ_000902	ENSCHIG00000011401	4	-	90131097	90187742	3618	annot_exons	novel
novel_circ_000903	ENSCHIG00000016961	3	-	28386352	28398136	646	annot_exons	novel
novel_circ_000904	ENSCHIG00000007318	13	+	16323878	16324049	172	intronic	novel
novel_circ_000905	ENSCHIG00000024596	3	+	62508926	62509699	774	antisense	novel
novel_circ_000906	ENSCHIG00000016975	1	+	56493444	56497902	306	annot_exons	novel
novel_circ_000907	ENSCHIG00000014661	4	-	88225642	88230756	416	exon_intron	novel
novel_circ_000908	ENSCHIG00000026234	8	+	74313779	74342525	2446	annot_exons	novel
novel_circ_000909	ENSCHIG00000024329	3	+	119404919	119422734	4485	exon_intron	novel
novel_circ_000910	ENSCHIG00000023132	8	-	24761807	24762796	257	annot_exons	novel
novel_circ_000911	ENSCHIG00000018203	14	+	1203038	1210900	647	annot_exons	novel
novel_circ_000912	ENSCHIG00000015917	9	-	10189553	10224771	933	annot_exons	novel
novel_circ_000913	NA	19	-	59981601	59985732	4132	intergenic	novel
novel_circ_000914	ENSCHIG00000015719	18	+	42139951	42142122	2172	one_exon	novel
novel_circ_000915	ENSCHIG00000015728	5	+	68453188	68460976	680	annot_exons	novel
novel_circ_000916	ENSCHIG00000009269	4	+	64154408	64162789	374	annot_exons	novel
novel_circ_000917	ENSCHIG00000022299	14	+	17282252	17366542	39284	exon_intron	novel
novel_circ_000918	ENSCHIG00000012195	26	+	44474595	44490054	536	annot_exons	novel
novel_circ_000919	ENSCHIG00000025957	8	-	99711673	99712392	294	annot_exons	novel
novel_circ_000920	ENSCHIG00000022420	29	-	42403889	42409320	445	annot_exons	novel
novel_circ_000921	ENSCHIG00000011428	3	-	71267071	71278523	372	annot_exons	novel
novel_circ_000922	ENSCHIG00000026048	13	-	62457294	62460766	563	annot_exons	novel
novel_circ_000923	ENSCHIG00000024413	20	-	23807322	23819951	699	annot_exons	novel
novel_circ_000924	ENSCHIG00000021132	10	+	64793094	64843284	2593	annot_exons	novel
novel_circ_000925	ENSCHIG00000018847	24	-	34498889	34500007	1119	exon_intron	novel
novel_circ_000926	ENSCHIG00000020594	8	+	53078541	53132568	1591	annot_exons	novel
novel_circ_000927	ENSCHIG00000013191	13	+	63414764	63435257	903	annot_exons	novel
novel_circ_000928	ENSCHIG00000022741	3	-	37867524	37875704	752	annot_exons	novel
novel_circ_000929	NA	19	-	44184246	44185864	1619	intergenic	novel
novel_circ_000930	ENSCHIG00000025861	8	+	61525179	61529503	641	exon_intron	novel
novel_circ_000931	ENSCHIG00000023399	16	-	52336870	52358643	502	annot_exons	novel
novel_circ_000932	ENSCHIG00000012775	16	+	77445684	77499360	48199	exon_intron	novel
novel_circ_000933	ENSCHIG00000008440	7	+	17243839	17286910	339	annot_exons	novel
novel_circ_000934	NA	7	-	50557928	50558105	178	intergenic	novel
novel_circ_000935	ENSCHIG00000024387	13	+	46104637	46118693	447	annot_exons	novel
novel_circ_000936	ENSCHIG00000000620	3	-	85681727	85700327	697	annot_exons	novel
novel_circ_000937	ENSCHIG00000024066	9	-	61747902	61794759	1068	annot_exons	novel
novel_circ_000938	ENSCHIG00000012490	22	+	463015	469308	1901	exon_intron	novel
novel_circ_000939	ENSCHIG00000011086	9	+	54944484	54953287	447	annot_exons	novel
novel_circ_000940	ENSCHIG00000026094	5	+	68234875	68237514	2640	antisense	novel
novel_circ_000941	ENSCHIG00000026050	5	+	61498813	61500183	591	annot_exons	novel
novel_circ_000942	ENSCHIG00000026299	12	-	812368	836064	719	annot_exons	novel
novel_circ_000943	ENSCHIG00000025087	7	+	60863017	60874170	770	annot_exons	novel
novel_circ_000944	ENSCHIG00000006795	26	-	28687383	28693104	587	annot_exons	novel
novel_circ_000945	ENSCHIG00000026327	10	-	20513818	20530123	1974	annot_exons	novel
novel_circ_000946	ENSCHIG00000023944	3	-	26893593	26972694	3417	annot_exons	novel
novel_circ_000947	ENSCHIG00000025284	10	-	18449487	18489051	924	annot_exons	novel
novel_circ_000948	ENSCHIG00000022392	1	-	396599	397127	336	annot_exons	novel
novel_circ_000949	ENSCHIG00000024020	1	+	50012294	50013024	294	annot_exons	novel
novel_circ_000950	ENSCHIG00000011456	17	-	14043645	14043797	153	intronic	novel
novel_circ_000951	NA	13	-	22769704	22770012	309	intergenic	novel
novel_circ_000952	NA	9	-	67406395	67407211	817	intergenic	novel
novel_circ_000953	ENSCHIG00000017892	19	+	45996714	46000728	444	annot_exons	novel
novel_circ_000954	ENSCHIG00000010359	5	+	81411007	81415685	265	annot_exons	novel
novel_circ_000955	ENSCHIG00000011086	9	+	54728600	54785251	1986	annot_exons	novel
novel_circ_000956	ENSCHIG00000021734	3	+	114168194	114195470	1279	annot_exons	novel
novel_circ_000957	ENSCHIG00000013301	15	-	38922156	38925586	823	annot_exons	novel
novel_circ_000958	NA	18	-	54638030	54638221	192	intergenic	novel
novel_circ_000959	ENSCHIG00000020391	7	+	70831065	70832238	226	annot_exons	novel
novel_circ_000960	ENSCHIG00000012539	7	-	14136695	14147058	645	annot_exons	novel
novel_circ_000961	ENSCHIG00000013341	22	-	14185782	14196321	704	annot_exons	novel
novel_circ_000962	NA	7	-	71401269	71401423	155	intergenic	novel
novel_circ_000963	ENSCHIG00000025816	8	-	47690207	47697136	612	annot_exons	novel
novel_circ_000964	ENSCHIG00000025774	23	-	44949535	44965024	1641	annot_exons	novel
novel_circ_000965	ENSCHIG00000020214	11	-	68244140	68252527	4637	exon_intron	novel
novel_circ_000966	ENSCHIG00000021352	13	-	17263757	17268021	351	annot_exons	novel
novel_circ_000967	ENSCHIG00000022172	24	-	20707796	20718053	1172	annot_exons	novel
novel_circ_000968	ENSCHIG00000012974	6	+	86780777	86809977	20619	exon_intron	novel
novel_circ_000969	ENSCHIG00000013341	22	-	14175500	14204833	1630	annot_exons	novel
novel_circ_000970	ENSCHIG00000026634	6	+	116850684	116861399	721	annot_exons	novel
novel_circ_000971	ENSCHIG00000016387	15	-	32019805	32044715	1086	annot_exons	novel
novel_circ_000972	ENSCHIG00000004189	27	-	25636265	25665443	708	annot_exons	novel
novel_circ_000973	ENSCHIG00000012790	11	+	89692345	89698387	6043	exon_intron	novel
novel_circ_000974	ENSCHIG00000009228	10	-	65949275	65963568	2023	annot_exons	novel
novel_circ_000975	ENSCHIG00000025114	10	-	53400049	53420999	1084	annot_exons	novel
novel_circ_000976	ENSCHIG00000018362	19	-	25473461	25474784	325	annot_exons	novel
novel_circ_000977	ENSCHIG00000017519	16	-	337731	338661	425	annot_exons	novel
novel_circ_000978	ENSCHIG00000026984	20	+	38067789	38087758	1492	exon_intron	novel
novel_circ_000979	NA	19	+	46299416	46301531	2116	intergenic	novel
novel_circ_000980	ENSCHIG00000027170	14	+	67085184	67085458	275	intronic	novel
novel_circ_000981	ENSCHIG00000010703	10	-	81316964	81317843	332	annot_exons	novel
novel_circ_000982	ENSCHIG00000012491	20	+	37978595	37987012	481	annot_exons	novel
novel_circ_000983	ENSCHIG00000017088	1	-	1480410	1493601	474	annot_exons	novel
novel_circ_000984	ENSCHIG00000025826	4	-	8694062	8696610	1609	exon_intron	novel
novel_circ_000985	ENSCHIG00000020910	24	+	61335363	61401896	1071	annot_exons	novel
novel_circ_000986	ENSCHIG00000023948	17	+	27158902	27168950	496	annot_exons	novel
novel_circ_000987	ENSCHIG00000021507	6	-	67178015	67188276	712	annot_exons	novel
novel_circ_000988	ENSCHIG00000021878	16	-	28520445	28537803	701	annot_exons	novel
novel_circ_000989	ENSCHIG00000026710	11	+	88132680	88161397	1914	annot_exons	novel
novel_circ_000990	ENSCHIG00000022799	4	+	53931184	53970767	1511	annot_exons	novel
novel_circ_000991	ENSCHIG00000000755	2	-	118077241	118077891	651	antisense	novel
novel_circ_000992	ENSCHIG00000015544	1	+	36233965	36262594	755	annot_exons	novel
novel_circ_000993	ENSCHIG00000020321	5	+	77005841	77019846	14006	exon_intron	novel
novel_circ_000994	NA	18	+	50906384	50906593	210	intergenic	novel
novel_circ_000995	ENSCHIG00000019159	1	+	417735	418480	271	annot_exons	novel
novel_circ_000996	NA	14	+	17100263	17179810	79548	intergenic	novel
novel_circ_000997	NA	26	-	36086773	36098588	11816	intergenic	novel
novel_circ_000998	ENSCHIG00000009878	1	-	132808313	132854981	3526	annot_exons	novel
novel_circ_000999	ENSCHIG00000015244	3	-	38789011	38828696	436	annot_exons	novel
novel_circ_001000	NA	16	-	62034804	62074761	39958	intergenic	novel
novel_circ_001001	ENSCHIG00000020723	5	-	108566633	108568857	518	annot_exons	novel
novel_circ_001002	ENSCHIG00000019925	6	-	59056681	59057902	311	annot_exons	novel
novel_circ_001003	ENSCHIG00000024400	15	+	64958427	64961243	304	annot_exons	novel
novel_circ_001004	ENSCHIG00000011086	9	-	54982962	54983574	613	antisense	novel
novel_circ_001005	ENSCHIG00000025643	5	+	69787059	69793710	749	annot_exons	novel
novel_circ_001006	ENSCHIG00000006678	29	-	28687328	28699469	884	annot_exons	novel
novel_circ_001007	ENSCHIG00000015474	1	-	138573833	138576593	292	annot_exons	novel
novel_circ_001008	ENSCHIG00000023605	9	-	36678704	36679590	887	antisense	novel
novel_circ_001009	ENSCHIG00000020044	4	-	63861584	63890071	664	annot_exons	novel
novel_circ_001010	ENSCHIG00000026778	4	-	5304058	5305933	291	annot_exons	novel
novel_circ_001011	ENSCHIG00000018526	27	+	25402641	25421581	396	annot_exons	novel
novel_circ_001012	ENSCHIG00000023650	17	+	40840640	40850346	899	annot_exons	novel
novel_circ_001013	ENSCHIG00000000392	24	+	37351032	37357511	825	annot_exons	novel
novel_circ_001014	ENSCHIG00000024015	10	+	88640916	88641165	250	one_exon	novel
novel_circ_001015	ENSCHIG00000026007	15	-	8734742	8787286	1335	annot_exons	novel
novel_circ_001016	NA	10	-	100140909	100141625	717	intergenic	novel
novel_circ_001017	ENSCHIG00000018292	10	+	2814975	2855291	2018	annot_exons	novel
novel_circ_001018	NA	19	+	22397464	22397647	184	intergenic	novel
novel_circ_001019	ENSCHIG00000020721	21	-	60562871	60567549	419	annot_exons	novel
novel_circ_001020	ENSCHIG00000014923	12	+	74536898	74542695	333	annot_exons	novel
novel_circ_001021	ENSCHIG00000023115	25	+	41599101	41599270	170	antisense	novel
novel_circ_001022	ENSCHIG00000014561	24	-	46759405	46817507	5805	exon_intron	novel
novel_circ_001023	ENSCHIG00000014746	23	+	39027788	39082554	43595	exon_intron	novel
novel_circ_001024	ENSCHIG00000012184	10	+	79851294	79851445	152	one_exon	novel
novel_circ_001025	ENSCHIG00000011904	28	-	13810658	13836745	403	annot_exons	novel
novel_circ_001026	ENSCHIG00000006954	22	+	56454179	56483579	19271	exon_intron	novel
novel_circ_001027	ENSCHIG00000020294	5	+	38059203	38080857	847	annot_exons	novel
novel_circ_001028	ENSCHIG00000020633	23	-	16765603	16786939	541	annot_exons	novel
novel_circ_001029	ENSCHIG00000011392	8	-	53596306	53599050	259	annot_exons	novel
novel_circ_001030	ENSCHIG00000015700	28	-	39080626	39091164	364	annot_exons	novel
novel_circ_001031	ENSCHIG00000020803	12	-	84156663	84167582	589	annot_exons	novel
novel_circ_001032	NA	21	+	65151678	65159681	8004	intergenic	novel
novel_circ_001033	ENSCHIG00000015028	10	+	87190346	87206686	462	annot_exons	novel
novel_circ_001034	ENSCHIG00000008543	17	-	59171649	59180176	213	annot_exons	novel
novel_circ_001035	ENSCHIG00000010792	5	-	43943586	43963546	8480	exon_intron	novel
novel_circ_001036	ENSCHIG00000011428	3	-	71250442	71278523	1313	annot_exons	novel
novel_circ_001037	ENSCHIG00000013318	10	-	26413393	26421675	708	exon_intron	novel
novel_circ_001038	ENSCHIG00000013418	3	-	54462090	54484691	1933	annot_exons	novel
novel_circ_001039	NA	2	-	118029238	118031159	1922	intergenic	novel
novel_circ_001040	ENSCHIG00000015733	14	-	1349025	1357098	6217	exon_intron	novel
novel_circ_001041	ENSCHIG00000016704	4	+	26176370	26186916	2648	exon_intron	novel
novel_circ_001042	ENSCHIG00000024402	18	+	37687309	37712542	1234	exon_intron	novel
novel_circ_001043	ENSCHIG00000013636	12	-	74110524	74125943	675	annot_exons	novel
novel_circ_001044	ENSCHIG00000022630	1	-	118597532	118608686	1378	annot_exons	novel
novel_circ_001045	ENSCHIG00000009677	15	+	44392366	44394010	1071	exon_intron	novel
novel_circ_001046	ENSCHIG00000024538	12	+	7263485	7267359	711	annot_exons	novel
novel_circ_001047	ENSCHIG00000018404	6	-	88752687	88769183	1167	annot_exons	novel
novel_circ_001048	ENSCHIG00000022226	20	+	41951347	41987698	951	annot_exons	novel
novel_circ_001049	ENSCHIG00000001838	24	-	49256813	49298238	541	annot_exons	novel
novel_circ_001050	ENSCHIG00000016555	26	+	17688885	17690576	1692	one_exon	novel
novel_circ_001051	ENSCHIG00000021216	20	-	26228742	26247284	540	annot_exons	novel
novel_circ_001052	ENSCHIG00000007545	26	-	37899364	37909636	426	annot_exons	novel
novel_circ_001053	ENSCHIG00000023890	13	+	76688969	76697983	1077	annot_exons	novel
novel_circ_001054	ENSCHIG00000012763	26	+	12997377	13042140	2279	exon_intron	novel
novel_circ_001055	ENSCHIG00000012810	4	+	12770886	12782199	11314	exon_intron	novel
novel_circ_001056	ENSCHIG00000022277	7	-	8605522	8607522	190	annot_exons	novel
novel_circ_001057	ENSCHIG00000002873	16	-	53847604	53852842	1107	annot_exons	novel
novel_circ_001058	ENSCHIG00000018100	13	+	1285654	1287209	263	annot_exons	novel
novel_circ_001059	ENSCHIG00000019942	11	+	11324426	11353897	411	annot_exons	novel
novel_circ_001060	NA	2	-	113425919	113429464	3546	intergenic	novel
novel_circ_001061	ENSCHIG00000012180	22	+	12357706	12357976	271	antisense	novel
novel_circ_001062	ENSCHIG00000020641	22	+	12831764	12835911	4148	intronic	novel
novel_circ_001063	ENSCHIG00000021786	9	+	17102210	17149932	904	annot_exons	novel
novel_circ_001064	ENSCHIG00000015958	19	+	10901081	10912990	846	annot_exons	novel
novel_circ_001065	ENSCHIG00000012924	8	+	89811729	89812545	374	annot_exons	novel
novel_circ_001066	ENSCHIG00000015163	9	-	29915028	29916061	1034	antisense	novel
novel_circ_001067	ENSCHIG00000027262	7	-	88937781	88970472	610	annot_exons	novel
novel_circ_001068	ENSCHIG00000015394	21	-	58315541	58315942	402	antisense	novel
novel_circ_001069	ENSCHIG00000009621	1	+	126381307	126407638	16874	exon_intron	novel
novel_circ_001070	ENSCHIG00000026220	1	+	82940936	82941720	331	annot_exons	novel
novel_circ_001071	ENSCHIG00000012854	11	-	47989761	47995305	703	annot_exons	novel
novel_circ_001072	ENSCHIG00000011699	17	-	26134798	26135173	376	antisense	novel
novel_circ_001073	ENSCHIG00000012837	19	+	60680336	60686635	539	annot_exons	novel
novel_circ_001074	ENSCHIG00000021400	25	+	27297786	27352201	32788	exon_intron	novel
novel_circ_001075	ENSCHIG00000011006	27	+	12109160	12109426	267	one_exon	novel
novel_circ_001076	ENSCHIG00000022333	3	+	116462397	116463221	825	antisense	novel
novel_circ_001077	ENSCHIG00000018960	19	-	48173548	48180213	525	annot_exons	novel
novel_circ_001078	ENSCHIG00000016013	21	-	23975771	23990240	507	annot_exons	novel
novel_circ_001079	ENSCHIG00000016989	3	-	54247679	54252073	715	annot_exons	novel
novel_circ_001080	ENSCHIG00000022659	7	+	3342543	3426090	58258	exon_intron	novel
novel_circ_001081	ENSCHIG00000025531	2	+	37968807	37983028	14222	intronic	novel
novel_circ_001082	ENSCHIG00000024649	12	-	61502861	61517137	1290	annot_exons	novel
novel_circ_001083	ENSCHIG00000025330	2	+	136087907	136154453	293	annot_exons	novel
novel_circ_001084	ENSCHIG00000023874	4	-	76231792	76236869	203	annot_exons	novel
novel_circ_001085	ENSCHIG00000004773	27	-	28520118	28539492	4008	exon_intron	novel
novel_circ_001086	ENSCHIG00000015577	11	+	48184658	48220670	385	annot_exons	novel
novel_circ_001087	ENSCHIG00000021790	11	-	21485790	21497730	8774	exon_intron	novel
novel_circ_001088	ENSCHIG00000009458	18	+	45672223	45674735	294	annot_exons	novel
novel_circ_001089	ENSCHIG00000021093	10	+	42109201	42112782	213	annot_exons	novel
novel_circ_001090	ENSCHIG00000011688	17	+	35619320	35624452	289	annot_exons	novel
novel_circ_001091	ENSCHIG00000015387	22	+	47730596	47758216	1145	annot_exons	novel
novel_circ_001092	ENSCHIG00000016535	11	-	27501829	27511211	175	annot_exons	novel
novel_circ_001093	ENSCHIG00000017977	5	+	114875467	114878626	376	annot_exons	novel
novel_circ_001094	ENSCHIG00000026984	20	+	38087625	38099191	595	annot_exons	novel
novel_circ_001095	NA	12	+	67154943	67174597	19655	intergenic	novel
novel_circ_001096	ENSCHIG00000008382	17	-	18940757	18944924	826	annot_exons	novel
novel_circ_001097	ENSCHIG00000014285	29	+	8529729	8535447	522	annot_exons	novel
novel_circ_001098	ENSCHIG00000014456	6	+	19278432	19285222	331	annot_exons	novel
novel_circ_001099	ENSCHIG00000017349	17	-	18079905	18092651	957	annot_exons	novel
novel_circ_001100	ENSCHIG00000020214	11	-	68250336	68268366	1201	annot_exons	novel
novel_circ_001101	ENSCHIG00000000437	28	+	29746663	29749789	380	annot_exons	novel
novel_circ_001102	ENSCHIG00000020791	5	-	56231247	56233792	309	annot_exons	novel
novel_circ_001103	ENSCHIG00000017123	14	-	42222351	42226351	3139	annot_exons	novel
novel_circ_001104	ENSCHIG00000011836	17	+	64736157	64739196	1322	annot_exons	novel
novel_circ_001105	ENSCHIG00000022580	19	+	10763228	10768709	424	annot_exons	novel
novel_circ_001106	ENSCHIG00000002236	24	-	34810494	34828382	1008	annot_exons	novel
novel_circ_001107	ENSCHIG00000024953	7	+	102946791	102948693	442	annot_exons	novel
novel_circ_001108	ENSCHIG00000012952	2	-	13336300	13378161	2130	annot_exons	novel
novel_circ_001109	ENSCHIG00000022864	21	+	61016603	61022472	1165	exon_intron	novel
novel_circ_001110	ENSCHIG00000024318	19	+	62060349	62085375	1136	annot_exons	novel
novel_circ_001111	ENSCHIG00000020467	11	-	30907	37503	304	annot_exons	novel
novel_circ_001112	ENSCHIG00000012513	4	-	2517810	2518291	482	exon_intron	novel
novel_circ_001113	ENSCHIG00000027046	1	+	153114270	153137778	431	annot_exons	novel
novel_circ_001114	ENSCHIG00000014728	6	+	98303771	98307412	232	annot_exons	novel
novel_circ_001115	ENSCHIG00000016699	11	+	74799462	74884781	2959	annot_exons	novel
novel_circ_001116	ENSCHIG00000011915	5	+	32173792	32188117	849	annot_exons	novel
novel_circ_001117	ENSCHIG00000008426	20	+	41313954	41320271	448	annot_exons	novel
novel_circ_001118	ENSCHIG00000024545	19	+	7564132	7575227	2487	annot_exons	novel
novel_circ_001119	ENSCHIG00000021751	2	+	109556905	109559903	231	exon_intron	novel
novel_circ_001120	ENSCHIG00000007192	5	+	17731237	17749222	1243	annot_exons	novel
novel_circ_001121	ENSCHIG00000023041	26	-	7502728	7538687	1585	annot_exons	novel
novel_circ_001122	ENSCHIG00000017822	9	+	28469092	28473928	616	annot_exons	novel
novel_circ_001123	NA	4	+	108819996	108820236	241	intergenic	novel
novel_circ_001124	ENSCHIG00000018472	2	-	117992964	117993079	116	one_exon	novel
novel_circ_001125	ENSCHIG00000013822	14	+	62498370	62503078	913	annot_exons	novel
novel_circ_001126	ENSCHIG00000011417	12	-	56199577	56219792	564	annot_exons	novel
novel_circ_001127	ENSCHIG00000010629	19	-	18294570	18295484	355	annot_exons	novel
novel_circ_001128	ENSCHIG00000010703	10	-	81352202	81369266	847	annot_exons	novel
novel_circ_001129	ENSCHIG00000018319	15	+	16951922	16978110	654	annot_exons	novel
novel_circ_001130	ENSCHIG00000018031	11	-	1575946	1577058	423	annot_exons	novel
novel_circ_001131	ENSCHIG00000011920	1	-	81956979	82049648	1690	annot_exons	novel
novel_circ_001132	ENSCHIG00000027074	5	+	36498376	36508897	846	annot_exons	novel
novel_circ_001133	ENSCHIG00000026327	10	-	20462490	20483509	843	annot_exons	novel
novel_circ_001134	ENSCHIG00000017071	2	-	16789938	16811462	832	annot_exons	novel
novel_circ_001135	ENSCHIG00000022941	4	-	104520020	104580396	717	annot_exons	novel
novel_circ_001136	ENSCHIG00000015729	3	-	5282245	5365617	595	annot_exons	novel
novel_circ_001137	ENSCHIG00000022024	6	-	26049272	26054024	415	annot_exons	novel
novel_circ_001138	ENSCHIG00000022551	13	+	59855703	59871294	940	annot_exons	novel
novel_circ_001139	ENSCHIG00000003972	8	+	69507348	69507503	156	intronic	novel
novel_circ_001140	NA	7	+	87415313	87416021	709	intergenic	novel
novel_circ_001141	NA	10	-	76212014	76215294	3281	intergenic	novel
novel_circ_001142	ENSCHIG00000019406	24	-	54878800	54883065	240	annot_exons	novel
novel_circ_001143	ENSCHIG00000016218	15	-	27005417	27020623	831	annot_exons	novel
novel_circ_001144	ENSCHIG00000023488	8	-	75156005	75207507	1078	annot_exons	novel
novel_circ_001145	ENSCHIG00000022409	14	+	72817877	72837958	1371	annot_exons	novel
novel_circ_001146	ENSCHIG00000018284	20	+	23506438	23545858	986	annot_exons	novel
novel_circ_001147	ENSCHIG00000016218	15	-	27007267	27020623	675	annot_exons	novel
novel_circ_001148	NA	18	+	40962830	40963110	281	intergenic	novel
novel_circ_001149	NA	7	+	80539054	80626862	87809	intergenic	novel
novel_circ_001150	ENSCHIG00000015707	19	-	17590278	17614880	1525	annot_exons	novel
novel_circ_001151	ENSCHIG00000008333	6	+	57884292	57889208	784	annot_exons	novel
novel_circ_001152	ENSCHIG00000017712	4	-	108200405	108261676	61272	antisense	novel
novel_circ_001153	ENSCHIG00000026432	1	+	8831857	8886583	849	annot_exons	novel
novel_circ_001154	NA	2	-	118106704	118107396	693	intergenic	novel
novel_circ_001155	ENSCHIG00000027074	5	+	36498376	36500076	465	annot_exons	novel
novel_circ_001156	ENSCHIG00000025932	7	-	8477578	8490130	932	annot_exons	novel
novel_circ_001157	ENSCHIG00000018472	2	+	118017214	118017772	559	antisense	novel
novel_circ_001158	ENSCHIG00000018326	12	+	57965302	57967040	314	annot_exons	novel
novel_circ_001159	ENSCHIG00000020109	23	+	42333863	42392758	47070	exon_intron	novel
novel_circ_001160	ENSCHIG00000005292	4	-	20983858	20985815	428	annot_exons	novel
novel_circ_001161	ENSCHIG00000020691	4	-	95349718	95365767	593	annot_exons	novel
novel_circ_001162	ENSCHIG00000019725	22	+	33970870	34004300	19776	exon_intron	novel
novel_circ_001163	ENSCHIG00000014561	24	-	46770206	46817507	1155	annot_exons	novel
novel_circ_001164	ENSCHIG00000023650	17	+	40811311	40815697	323	annot_exons	novel
novel_circ_001165	ENSCHIG00000021312	16	+	58778583	58805078	330	annot_exons	novel
novel_circ_001166	ENSCHIG00000026934	2	+	92505456	92553752	479	annot_exons	novel
novel_circ_001167	ENSCHIG00000023040	22	-	45927773	46016766	398	annot_exons	novel
novel_circ_001168	ENSCHIG00000010421	8	+	28971261	28987824	608	annot_exons	novel
novel_circ_001169	ENSCHIG00000014628	2	+	29845778	29845949	172	one_exon	novel
novel_circ_001170	ENSCHIG00000026354	3	-	104968479	105005267	5085	exon_intron	novel
novel_circ_001171	ENSCHIG00000019082	25	+	27531089	27542664	655	annot_exons	novel
novel_circ_001172	ENSCHIG00000025881	23	+	46017629	46021373	3745	exon_intron	novel
novel_circ_001173	ENSCHIG00000006200	12	-	74209755	74222436	949	annot_exons	novel
novel_circ_001174	ENSCHIG00000015995	22	-	43152086	43154506	347	annot_exons	novel
novel_circ_001175	ENSCHIG00000022500	5	-	89186305	89230769	1666	annot_exons	novel
novel_circ_001176	ENSCHIG00000016601	3	-	90197886	90208825	1567	exon_intron	novel
novel_circ_001177	ENSCHIG00000022796	11	-	87695950	87701722	255	annot_exons	novel
novel_circ_001178	ENSCHIG00000027050	2	-	105914703	105937570	2047	annot_exons	novel
novel_circ_001179	ENSCHIG00000024048	12	+	65243164	65246752	411	annot_exons	novel
novel_circ_001180	ENSCHIG00000011040	6	-	111071215	111087242	1766	annot_exons	novel
novel_circ_001181	ENSCHIG00000019479	8	+	61273760	61274779	204	annot_exons	novel
novel_circ_001182	ENSCHIG00000024019	2	-	113760224	113785841	373	annot_exons	novel
novel_circ_001183	ENSCHIG00000013915	8	+	10231783	10237088	346	annot_exons	novel
novel_circ_001184	ENSCHIG00000021959	4	-	21529904	21530602	234	annot_exons	novel
novel_circ_001185	ENSCHIG00000015359	19	+	4921052	4924293	301	annot_exons	novel
novel_circ_001186	ENSCHIG00000025888	10	+	37470972	37501819	1050	annot_exons	novel
novel_circ_001187	ENSCHIG00000020789	11	-	19510338	19511827	1490	one_exon	novel
novel_circ_001188	ENSCHIG00000025588	10	+	59957419	59969220	1471	annot_exons	novel
novel_circ_001189	ENSCHIG00000014247	11	+	73740489	73741131	191	annot_exons	novel
novel_circ_001190	ENSCHIG00000002428	1	+	130154785	130181589	1056	annot_exons	novel
novel_circ_001191	ENSCHIG00000015609	5	-	70737284	70737455	172	one_exon	novel
novel_circ_001192	ENSCHIG00000023764	23	-	10551400	10568060	1888	exon_intron	novel
novel_circ_001193	ENSCHIG00000027169	1	+	67166655	67169983	215	annot_exons	novel
novel_circ_001194	ENSCHIG00000017234	10	+	97248041	97248338	298	one_exon	novel
novel_circ_001195	ENSCHIG00000025816	8	-	47690207	47709037	1330	annot_exons	novel
novel_circ_001196	ENSCHIG00000012165	6	-	67821833	67831799	621	annot_exons	novel
novel_circ_001197	NA	21	+	65063780	65140567	76788	intergenic	novel
novel_circ_001198	ENSCHIG00000019817	14	+	65234122	65236887	2739	exon_intron	novel
novel_circ_001199	ENSCHIG00000011011	14	+	93186277	93228156	1585	annot_exons	novel
novel_circ_001200	ENSCHIG00000015509	29	-	8701027	8704216	1226	exon_intron	novel
novel_circ_001201	ENSCHIG00000013327	11	+	96723655	96726416	253	annot_exons	novel
novel_circ_001202	ENSCHIG00000016358	1	-	57925203	57936445	1067	annot_exons	novel
novel_circ_001203	ENSCHIG00000015416	17	+	41753695	41770937	738	annot_exons	novel
novel_circ_001204	ENSCHIG00000015414	1	-	53182653	53186385	601	annot_exons	novel
novel_circ_001205	ENSCHIG00000014318	22	+	9519170	9530954	2673	exon_intron	novel
novel_circ_001206	ENSCHIG00000001183	14	+	17694075	17705437	11363	exon_intron	novel
novel_circ_001207	ENSCHIG00000014953	8	-	78689488	78690200	713	one_exon	novel
novel_circ_001208	ENSCHIG00000014806	7	-	62910524	62940171	3776	annot_exons	novel
novel_circ_001209	ENSCHIG00000013341	22	-	14057206	14092996	588	annot_exons	novel
novel_circ_001210	ENSCHIG00000019725	22	+	33970870	34048771	64247	exon_intron	novel
novel_circ_001211	ENSCHIG00000013995	16	-	25215175	25219782	363	annot_exons	novel
novel_circ_001212	NA	16	-	76366747	76370762	4016	intergenic	novel
novel_circ_001213	ENSCHIG00000009909	16	-	74651992	74664700	1697	annot_exons	novel
novel_circ_001214	ENSCHIG00000000620	3	-	85681727	85688568	429	annot_exons	novel
novel_circ_001215	ENSCHIG00000022810	3	+	93229146	93230072	298	annot_exons	novel
novel_circ_001216	ENSCHIG00000021564	15	+	5453245	5454094	230	annot_exons	novel
novel_circ_001217	ENSCHIG00000026900	19	-	61678244	61698434	606	annot_exons	novel
novel_circ_001218	ENSCHIG00000015359	19	+	4815805	4846157	687	annot_exons	novel
novel_circ_001219	ENSCHIG00000022982	16	-	62602252	62602628	306	annot_exons	novel
novel_circ_001220	ENSCHIG00000014403	29	-	511433	519911	2928	annot_exons	novel
novel_circ_001221	ENSCHIG00000024509	25	-	7625265	7632696	707	annot_exons	novel
novel_circ_001222	ENSCHIG00000021925	15	-	45894560	45904334	561	annot_exons	novel
novel_circ_001223	ENSCHIG00000017898	3	+	42545031	42557095	500	annot_exons	novel
novel_circ_001224	ENSCHIG00000016656	11	-	74211629	74226667	385	annot_exons	novel
novel_circ_001225	ENSCHIG00000013844	16	+	67829857	67840944	1792	annot_exons	novel
novel_circ_001226	ENSCHIG00000014758	11	+	82646105	82660343	589	annot_exons	novel
novel_circ_001227	NA	20	+	8407816	8421062	13247	intergenic	novel
novel_circ_001228	ENSCHIG00000016326	17	-	2211680	2219257	293	annot_exons	novel
novel_circ_001229	ENSCHIG00000002419	9	+	5971203	6015896	28336	exon_intron	novel
novel_circ_001230	ENSCHIG00000022282	1	-	154207208	154292592	538	annot_exons	novel
novel_circ_001231	ENSCHIG00000023435	7	+	75893120	75900603	633	annot_exons	novel
novel_circ_001232	ENSCHIG00000009157	27	-	36934607	36935263	349	annot_exons	novel
novel_circ_001233	ENSCHIG00000021724	29	+	35802219	35811015	1503	annot_exons	novel
novel_circ_001234	ENSCHIG00000015662	1	-	81401581	81424642	1363	annot_exons	novel
novel_circ_001235	ENSCHIG00000025781	2	-	74203075	74271677	1180	annot_exons	novel
novel_circ_001236	ENSCHIG00000022309	25	+	2799800	2808454	557	annot_exons	novel
novel_circ_001237	ENSCHIG00000020908	26	-	29898515	29900623	394	annot_exons	novel
novel_circ_001238	ENSCHIG00000024923	6	-	59181960	59183230	468	annot_exons	novel
novel_circ_001239	ENSCHIG00000011536	3	+	10986116	11009571	639	annot_exons	novel
novel_circ_001240	ENSCHIG00000024733	17	+	8084318	8096161	872	annot_exons	novel
novel_circ_001241	ENSCHIG00000013910	7	-	90526238	90527185	333	annot_exons	novel
novel_circ_001242	ENSCHIG00000002739	3	-	53704817	53727529	747	annot_exons	novel
novel_circ_001243	ENSCHIG00000017481	15	-	38848478	38852845	465	annot_exons	novel
novel_circ_001244	ENSCHIG00000009543	7	-	64096932	64101310	2434	exon_intron	novel
novel_circ_001245	ENSCHIG00000017613	19	+	57110691	57146441	1955	annot_exons	novel
novel_circ_001246	NA	5	+	43331414	43336366	4953	intergenic	novel
novel_circ_001247	ENSCHIG00000022736	22	+	2778300	2836110	378	annot_exons	novel
novel_circ_001248	ENSCHIG00000011628	7	-	49065049	49077341	953	annot_exons	novel
novel_circ_001249	ENSCHIG00000018432	16	+	70337859	70340957	370	annot_exons	novel
novel_circ_001250	ENSCHIG00000022041	6	+	46267159	46293564	566	annot_exons	novel
novel_circ_001251	ENSCHIG00000025041	9	+	78746109	78792210	3788	annot_exons	novel
novel_circ_001252	ENSCHIG00000015979	17	-	7400289	7402225	339	annot_exons	novel
novel_circ_001253	ENSCHIG00000014483	4	+	94130074	94157309	741	annot_exons	novel
novel_circ_001254	ENSCHIG00000016050	21	-	23603039	23636329	1512	annot_exons	novel
novel_circ_001255	ENSCHIG00000026407	5	+	115435176	115443450	790	annot_exons	novel
novel_circ_001256	ENSCHIG00000023422	3	+	71468412	71480864	258	annot_exons	novel
novel_circ_001257	ENSCHIG00000015156	8	-	76673919	76675327	657	annot_exons	novel
novel_circ_001258	NA	19	-	30007675	30012671	4997	intergenic	novel
novel_circ_001259	ENSCHIG00000013528	1	-	138937460	138972203	1843	annot_exons	novel
novel_circ_001260	ENSCHIG00000010703	10	-	81356788	81369326	524	annot_exons	novel
novel_circ_001261	ENSCHIG00000014910	6	-	37214676	37215004	329	one_exon	novel
novel_circ_001262	ENSCHIG00000025932	7	-	8475561	8504996	2172	annot_exons	novel
novel_circ_001263	ENSCHIG00000022228	1	+	129274447	129286088	1367	exon_intron	novel
novel_circ_001264	ENSCHIG00000000737	8	-	105526715	105528527	283	annot_exons	novel
novel_circ_001265	ENSCHIG00000021824	28	+	17127670	17195790	528	annot_exons	novel
novel_circ_001266	ENSCHIG00000012878	10	-	57670273	57674156	1867	exon_intron	novel
novel_circ_001267	ENSCHIG00000023943	10	+	65266389	65278501	1754	annot_exons	novel
novel_circ_001268	ENSCHIG00000021547	1	-	78281233	78350262	297	annot_exons	novel
novel_circ_001269	ENSCHIG00000008522	23	-	10654719	10688192	2657	annot_exons	novel
novel_circ_001270	ENSCHIG00000015677	22	-	1669017	1711275	2440	annot_exons	novel
novel_circ_001271	ENSCHIG00000011920	1	-	81983096	82049648	1350	annot_exons	novel
novel_circ_001272	ENSCHIG00000019317	16	-	36149051	36201186	1153	annot_exons	novel
novel_circ_001273	ENSCHIG00000026447	19	-	33785986	33794680	907	annot_exons	novel
novel_circ_001274	ENSCHIG00000025778	16	+	54106056	54178622	748	annot_exons	novel
novel_circ_001275	ENSCHIG00000021083	1	-	132525637	132544281	327	annot_exons	novel
novel_circ_001276	ENSCHIG00000016854	15	+	6485745	6502850	449	annot_exons	novel
novel_circ_001277	ENSCHIG00000022288	9	+	10270410	10273880	373	annot_exons	novel
novel_circ_001278	ENSCHIG00000018294	19	-	14563081	14566059	512	annot_exons	novel
novel_circ_001279	ENSCHIG00000012304	28	+	21155023	21179562	728	annot_exons	novel
novel_circ_001280	ENSCHIG00000025008	10	-	91699214	91702032	220	annot_exons	novel
novel_circ_001281	ENSCHIG00000026232	8	+	736505	771034	999	annot_exons	novel
novel_circ_001282	ENSCHIG00000015934	18	+	37418977	37447001	863	annot_exons	novel
novel_circ_001283	ENSCHIG00000013312	7	-	84923244	84930025	645	annot_exons	novel
novel_circ_001284	ENSCHIG00000025547	5	-	89021351	89051759	1062	exon_intron	novel
novel_circ_001285	ENSCHIG00000020381	7	+	28957765	28995051	19934	exon_intron	novel
novel_circ_001286	ENSCHIG00000026426	3	-	69804729	69806631	490	annot_exons	novel
novel_circ_001287	ENSCHIG00000011581	10	+	82446683	82455839	338	annot_exons	novel
novel_circ_001288	ENSCHIG00000015249	29	-	41216001	41216222	222	one_exon	novel
novel_circ_001289	ENSCHIG00000013822	14	+	62554880	62563974	1190	annot_exons	novel
novel_circ_001290	ENSCHIG00000026629	7	+	22778387	22786189	643	annot_exons	novel
novel_circ_001291	ENSCHIG00000019880	6	-	42465231	42469519	523	annot_exons	novel
novel_circ_001292	ENSCHIG00000020002	24	+	53909325	53919829	954	annot_exons	novel
novel_circ_001293	ENSCHIG00000019341	7	+	15749362	15752860	327	annot_exons	novel
novel_circ_001294	ENSCHIG00000022105	3	+	69291739	69350507	21844	exon_intron	novel
novel_circ_001295	ENSCHIG00000006844	12	+	58276347	58325716	2142	annot_exons	novel
novel_circ_001296	ENSCHIG00000011529	5	+	66428188	66435743	783	annot_exons	novel
novel_circ_001297	ENSCHIG00000022916	5	+	100133617	100145948	462	annot_exons	novel
novel_circ_001298	ENSCHIG00000015525	11	+	61739786	61742305	299	annot_exons	novel
novel_circ_001299	ENSCHIG00000015278	26	-	32312707	32314526	1820	one_exon	novel
novel_circ_001300	ENSCHIG00000026343	13	-	64444711	64449259	1902	exon_intron	novel
novel_circ_001301	ENSCHIG00000021035	9	+	73571487	73585344	1692	annot_exons	novel
novel_circ_001302	ENSCHIG00000010797	16	-	75102842	75190687	1008	annot_exons	novel
novel_circ_001303	ENSCHIG00000008646	15	-	28607688	28627069	787	annot_exons	novel
novel_circ_001304	ENSCHIG00000016129	15	-	65231207	65255546	548	annot_exons	novel
novel_circ_001305	ENSCHIG00000020183	26	+	17891518	17891991	210	annot_exons	novel
novel_circ_001306	ENSCHIG00000010626	1	+	89567550	89574922	7373	exon_intron	novel
novel_circ_001307	NA	29	-	1655806	1658642	2837	intergenic	novel
novel_circ_001308	ENSCHIG00000014403	29	-	511433	538605	4006	annot_exons	novel
novel_circ_001309	ENSCHIG00000005312	12	-	35534634	35550205	1441	annot_exons	novel
novel_circ_001310	ENSCHIG00000016288	2	+	23649326	23658929	707	annot_exons	novel
novel_circ_001311	ENSCHIG00000020538	19	-	61389256	61390188	933	one_exon	novel
novel_circ_001312	ENSCHIG00000017965	1	-	69493384	69494822	208	annot_exons	novel
novel_circ_001313	ENSCHIG00000023293	19	+	35329214	35375617	1270	annot_exons	novel
novel_circ_001314	ENSCHIG00000015058	15	-	31586866	31590497	1340	annot_exons	novel
novel_circ_001315	ENSCHIG00000021854	11	-	67443613	67445791	411	annot_exons	novel
novel_circ_001316	ENSCHIG00000010034	6	-	36629128	36640215	765	annot_exons	novel
novel_circ_001317	ENSCHIG00000014855	8	+	95322537	95323824	273	annot_exons	novel
novel_circ_001318	ENSCHIG00000019385	20	+	66568357	66576429	556	annot_exons	novel
novel_circ_001319	ENSCHIG00000010242	5	-	37827944	37830777	227	annot_exons	novel
novel_circ_001320	ENSCHIG00000016281	4	+	32171093	32207799	4118	annot_exons	novel
novel_circ_001321	ENSCHIG00000026448	13	+	67001870	67012994	1095	annot_exons	novel
novel_circ_001322	ENSCHIG00000019283	19	-	14361399	14374253	1011	annot_exons	novel
novel_circ_001323	ENSCHIG00000023488	8	-	75152931	75163924	536	annot_exons	novel
novel_circ_001324	ENSCHIG00000009295	29	-	21943942	21951676	421	annot_exons	novel
novel_circ_001325	ENSCHIG00000008898	2	+	117833442	117836869	417	annot_exons	novel
novel_circ_001326	ENSCHIG00000017120	26	+	20734475	20734644	170	antisense	novel
novel_circ_001327	ENSCHIG00000022822	9	-	87820469	87888856	329	annot_exons	novel
novel_circ_001328	ENSCHIG00000014096	11	+	3765072	3771013	647	annot_exons	novel
novel_circ_001329	ENSCHIG00000014135	24	-	37714244	37718464	479	annot_exons	novel
novel_circ_001330	ENSCHIG00000005265	7	+	41427662	41435049	778	annot_exons	novel
novel_circ_001331	ENSCHIG00000024367	12	+	60412245	60450421	1097	annot_exons	novel
novel_circ_001332	ENSCHIG00000021561	2	-	24711159	24713478	313	annot_exons	novel
novel_circ_001333	ENSCHIG00000022602	13	+	66275260	66280616	5357	exon_intron	novel
novel_circ_001334	ENSCHIG00000023494	17	-	5331304	5334760	3457	one_exon	novel
novel_circ_001335	ENSCHIG00000015197	19	+	9296861	9313697	683	annot_exons	novel
novel_circ_001336	ENSCHIG00000024455	6	-	103780690	103785081	321	annot_exons	novel
novel_circ_001337	ENSCHIG00000006588	11	+	78576746	78578327	165	annot_exons	novel
novel_circ_001338	ENSCHIG00000024088	15	+	74416262	74424913	949	annot_exons	novel
novel_circ_001339	ENSCHIG00000021623	25	+	16987640	16989269	1630	one_exon	novel
novel_circ_001340	NA	29	-	21985931	21989808	3878	intergenic	novel
novel_circ_001341	ENSCHIG00000011401	4	-	90150631	90154307	444	annot_exons	novel
novel_circ_001342	ENSCHIG00000011920	1	-	81907382	81986478	1232	annot_exons	novel
novel_circ_001343	ENSCHIG00000018623	3	-	68540718	68609777	46577	exon_intron	novel
novel_circ_001344	ENSCHIG00000008742	2	-	107289182	107289340	159	antisense	novel
novel_circ_001345	ENSCHIG00000006867	6	-	91337069	91338173	305	annot_exons	novel
novel_circ_001346	ENSCHIG00000022392	1	-	396599	399201	497	annot_exons	novel
novel_circ_001347	ENSCHIG00000020163	1	-	87049223	87063403	621	annot_exons	novel
novel_circ_001348	ENSCHIG00000015322	4	-	107758205	107814983	55609	exon_intron	novel
novel_circ_001349	ENSCHIG00000016491	27	-	25973498	26054357	3110	annot_exons	novel
novel_circ_001350	ENSCHIG00000027186	18	-	50590111	50591914	1804	exon_intron	novel
novel_circ_001351	ENSCHIG00000015807	20	-	3772243	3854911	553	annot_exons	novel
novel_circ_001352	ENSCHIG00000015858	6	-	83956101	83972099	700	annot_exons	novel
novel_circ_001353	ENSCHIG00000023767	7	+	23518579	23535337	643	annot_exons	novel
novel_circ_001354	ENSCHIG00000023587	5	+	56924667	56926422	532	annot_exons	novel
novel_circ_001355	ENSCHIG00000026879	1	+	53298335	53300346	192	annot_exons	novel
novel_circ_001356	ENSCHIG00000018436	17	-	52487809	52495098	7290	exon_intron	novel
novel_circ_001357	NA	11	+	63736558	63773065	36508	intergenic	novel
novel_circ_001358	ENSCHIG00000022031	23	-	30959132	30972301	1188	annot_exons	novel
novel_circ_001359	ENSCHIG00000017162	21	-	28082408	28083566	228	annot_exons	novel
novel_circ_001360	ENSCHIG00000018604	11	+	6531121	6532397	313	annot_exons	novel
novel_circ_001361	ENSCHIG00000019100	7	+	108111370	108134924	1446	exon_intron	novel
novel_circ_001362	ENSCHIG00000022664	1	-	69322519	69350122	437	annot_exons	novel
novel_circ_001363	ENSCHIG00000010137	13	-	65586253	65604982	968	annot_exons	novel
novel_circ_001364	ENSCHIG00000025131	11	-	26374385	26397070	2038	exon_intron	novel
novel_circ_001365	ENSCHIG00000011836	17	+	64748617	64749635	318	annot_exons	novel
novel_circ_001366	ENSCHIG00000016453	9	-	76482518	76490560	477	annot_exons	novel
novel_circ_001367	ENSCHIG00000009878	1	-	132757978	132777726	458	annot_exons	novel
novel_circ_001368	ENSCHIG00000021161	3	-	29543723	29546002	641	annot_exons	novel
novel_circ_001369	ENSCHIG00000021227	15	-	17930488	17943430	1129	annot_exons	novel
novel_circ_001370	ENSCHIG00000022134	27	-	7168067	7170793	2727	exon_intron	novel
novel_circ_001371	ENSCHIG00000012628	4	+	5115826	5182470	2255	annot_exons	novel
novel_circ_001372	ENSCHIG00000017377	11	+	24573533	24577032	277	annot_exons	novel
novel_circ_001373	ENSCHIG00000012613	1	-	113064510	113154407	812	annot_exons	novel
novel_circ_001374	ENSCHIG00000020594	8	+	53099815	53121108	527	annot_exons	novel
novel_circ_001375	ENSCHIG00000014806	7	-	62939600	62940171	572	one_exon	novel
novel_circ_001376	NA	2	-	118339875	118340743	869	intergenic	novel
novel_circ_001377	ENSCHIG00000020008	26	-	21319455	21319678	224	one_exon	novel
novel_circ_001378	ENSCHIG00000015707	19	-	17595785	17599643	414	annot_exons	novel
novel_circ_001379	ENSCHIG00000020721	21	-	60546380	60567549	2275	annot_exons	novel
novel_circ_001380	NA	22	+	51807153	51809214	2062	intergenic	novel
novel_circ_001381	ENSCHIG00000011446	2	-	114524943	114559056	1092	annot_exons	novel
novel_circ_001382	ENSCHIG00000011162	28	+	42830720	42858607	942	annot_exons	novel
novel_circ_001383	ENSCHIG00000014066	1	-	116315303	116320546	729	annot_exons	novel
novel_circ_001384	ENSCHIG00000014349	20	+	35873635	35878118	413	exon_intron	novel
novel_circ_001385	ENSCHIG00000023065	16	-	41884066	41893775	599	annot_exons	novel
novel_circ_001386	ENSCHIG00000019577	13	-	30695570	30698423	530	annot_exons	novel
novel_circ_001387	ENSCHIG00000026135	7	-	50589495	50616769	1815	exon_intron	novel
novel_circ_001388	ENSCHIG00000010277	1	-	45502242	45531376	856	exon_intron	novel
novel_circ_001389	ENSCHIG00000015043	13	-	46683815	46687433	275	annot_exons	novel
novel_circ_001390	ENSCHIG00000008724	23	+	28805737	28808339	366	annot_exons	novel
novel_circ_001391	ENSCHIG00000026037	15	-	53089916	53104476	2311	exon_intron	novel
novel_circ_001392	ENSCHIG00000024733	17	+	8086217	8088238	312	annot_exons	novel
novel_circ_001393	ENSCHIG00000009356	9	-	5893539	5916674	1085	annot_exons	novel
novel_circ_001394	ENSCHIG00000023231	23	+	26939243	26963924	1996	annot_exons	novel
novel_circ_001395	ENSCHIG00000014471	16	+	62786993	62798450	1781	exon_intron	novel
novel_circ_001396	ENSCHIG00000014318	22	+	9519170	9567185	3449	exon_intron	novel
novel_circ_001397	ENSCHIG00000025981	8	-	25382547	25382757	211	one_exon	novel
novel_circ_001398	ENSCHIG00000023878	1	-	94734017	94740181	662	annot_exons	novel
novel_circ_001399	ENSCHIG00000026612	16	+	32470478	32506206	3601	exon_intron	novel
novel_circ_001400	ENSCHIG00000026685	7	-	477709	501048	1242	annot_exons	novel
novel_circ_001401	ENSCHIG00000025588	10	+	59915612	59928027	501	annot_exons	novel
novel_circ_001402	NA	22	-	36639157	36639481	325	intergenic	novel
novel_circ_001403	ENSCHIG00000022713	2	+	29185056	29191472	1274	exon_intron	novel
novel_circ_001404	ENSCHIG00000022792	6	+	101215656	101237777	446	annot_exons	novel
novel_circ_001405	ENSCHIG00000020320	4	-	8482355	8482905	551	antisense	novel
novel_circ_001406	ENSCHIG00000025877	2	+	8277799	8283099	379	annot_exons	novel
novel_circ_001407	ENSCHIG00000000850	5	-	34432600	34446453	643	annot_exons	novel
novel_circ_001408	ENSCHIG00000001173	16	+	22795123	22804848	612	annot_exons	novel
novel_circ_001409	ENSCHIG00000013247	15	-	17447810	17469577	723	annot_exons	novel
novel_circ_001410	ENSCHIG00000013518	4	+	56393857	56412522	1005	annot_exons	novel
novel_circ_001411	ENSCHIG00000009748	2	-	122753077	122775733	1149	annot_exons	novel
novel_circ_001412	ENSCHIG00000012695	26	+	29136492	29142414	2214	exon_intron	novel
novel_circ_001413	ENSCHIG00000014483	4	+	94155477	94183424	1244	annot_exons	novel
novel_circ_001414	ENSCHIG00000027010	19	-	48355570	48362544	456	annot_exons	novel
novel_circ_001415	ENSCHIG00000018655	28	+	30600287	30620494	729	annot_exons	novel
novel_circ_001416	ENSCHIG00000023861	10	-	65378893	65383914	448	annot_exons	novel
novel_circ_001417	ENSCHIG00000026066	1	-	42908890	42928640	779	annot_exons	novel
novel_circ_001418	ENSCHIG00000020664	10	-	42782086	42823621	1107	annot_exons	novel
novel_circ_001419	ENSCHIG00000011307	8	-	7864600	7867720	554	annot_exons	novel
novel_circ_001420	ENSCHIG00000015619	14	+	81190857	81191053	197	one_exon	novel
novel_circ_001421	ENSCHIG00000023984	2	-	4532926	4534568	258	annot_exons	novel
novel_circ_001422	ENSCHIG00000026704	1	-	45092561	45121951	690	annot_exons	novel
novel_circ_001423	ENSCHIG00000019613	17	-	17156913	17158431	450	exon_intron	novel
novel_circ_001424	ENSCHIG00000013985	2	+	109818344	109827943	493	annot_exons	novel
novel_circ_001425	ENSCHIG00000015256	2	+	116879271	116889382	207	annot_exons	novel
novel_circ_001426	ENSCHIG00000008491	9	+	32166065	32173913	659	annot_exons	novel
novel_circ_001427	ENSCHIG00000022762	11	-	66275586	66281883	484	annot_exons	novel
novel_circ_001428	ENSCHIG00000018341	29	-	31755596	31768571	286	annot_exons	novel
novel_circ_001429	NA	11	+	4522335	4523205	871	intergenic	novel
novel_circ_001430	ENSCHIG00000024673	23	-	21484727	21493076	5467	exon_intron	novel
novel_circ_001431	ENSCHIG00000023861	10	-	65367096	65391351	1373	annot_exons	novel
novel_circ_001432	ENSCHIG00000009871	11	+	67568810	67577982	9173	antisense	novel
novel_circ_001433	ENSCHIG00000008731	3	+	70291268	70331805	1494	annot_exons	novel
novel_circ_001434	ENSCHIG00000007227	6	-	9153389	9240508	58022	exon_intron	novel
novel_circ_001435	ENSCHIG00000010071	3	-	99028034	99029540	476	annot_exons	novel
novel_circ_001436	ENSCHIG00000007336	20	+	2868266	2903425	1450	annot_exons	novel
novel_circ_001437	ENSCHIG00000023719	8	-	83623856	83629698	654	annot_exons	novel
novel_circ_001438	ENSCHIG00000022784	3	+	11257191	11258240	1050	intronic	novel
novel_circ_001439	ENSCHIG00000021429	8	+	29393053	29419361	364	annot_exons	novel
novel_circ_001440	ENSCHIG00000025531	2	+	37955893	37986975	667	annot_exons	novel
novel_circ_001441	ENSCHIG00000026504	3	-	36866471	36866985	515	exon_intron	novel
novel_circ_001442	ENSCHIG00000023231	23	+	26939507	26966675	1900	annot_exons	novel
novel_circ_001443	ENSCHIG00000019604	25	+	18579233	18583414	252	annot_exons	novel
novel_circ_001444	ENSCHIG00000013909	9	+	37562486	37585449	946	annot_exons	novel
novel_circ_001445	ENSCHIG00000019313	23	+	39998228	40004138	353	annot_exons	novel
novel_circ_001446	ENSCHIG00000011591	10	+	18607212	18612332	720	annot_exons	novel
novel_circ_001447	ENSCHIG00000013226	16	-	78731831	78739316	555	annot_exons	novel
novel_circ_001448	ENSCHIG00000016231	1	+	148541036	148543086	355	annot_exons	novel
novel_circ_001449	ENSCHIG00000023781	2	-	88084321	88091767	342	annot_exons	novel
novel_circ_001450	ENSCHIG00000022630	1	-	118597532	118625237	2667	annot_exons	novel
novel_circ_001451	ENSCHIG00000024909	10	+	64947079	64962950	605	annot_exons	novel
novel_circ_001452	ENSCHIG00000025362	10	+	72663225	72669981	740	annot_exons	novel
novel_circ_001453	ENSCHIG00000026984	20	+	38067789	38091597	1598	exon_intron	novel
novel_circ_001454	ENSCHIG00000014635	1	+	148424814	148458090	3490	annot_exons	novel
novel_circ_001455	ENSCHIG00000016803	3	-	54100465	54111491	930	annot_exons	novel
novel_circ_001456	NA	7	+	73277900	73278057	158	intergenic	novel
novel_circ_001457	ENSCHIG00000007772	8	-	468397	486620	3363	exon_intron	novel
novel_circ_001458	ENSCHIG00000016453	9	-	76482518	76526455	3729	annot_exons	novel
novel_circ_001459	ENSCHIG00000011297	5	+	61410633	61418356	1889	annot_exons	novel
novel_circ_001460	ENSCHIG00000016192	22	+	10740222	10747081	267	annot_exons	novel
novel_circ_001461	ENSCHIG00000017918	22	+	36868673	36875494	342	annot_exons	novel
novel_circ_001462	ENSCHIG00000021069	3	+	101037559	101056107	438	annot_exons	novel
novel_circ_001463	ENSCHIG00000010771	14	-	16648181	16697398	658	annot_exons	novel
novel_circ_001464	ENSCHIG00000021958	20	-	31168576	31207913	1455	annot_exons	novel
novel_circ_001465	ENSCHIG00000002739	3	-	53704817	53719647	402	annot_exons	novel
novel_circ_001466	ENSCHIG00000025641	1	-	5515197	5516955	283	annot_exons	novel
novel_circ_001467	ENSCHIG00000024022	4	-	17572148	17577419	5272	exon_intron	novel
novel_circ_001468	ENSCHIG00000018290	14	+	62822435	62824241	426	annot_exons	novel
novel_circ_001469	ENSCHIG00000015805	29	-	31167701	31170253	321	annot_exons	novel
novel_circ_001470	ENSCHIG00000000386	24	+	32688705	32690062	231	annot_exons	novel
novel_circ_001471	ENSCHIG00000014776	5	+	96254726	96300584	2750	annot_exons	novel
novel_circ_001472	ENSCHIG00000000290	24	-	7750537	7788562	223	annot_exons	novel
novel_circ_001473	ENSCHIG00000013582	18	-	54269484	54270081	281	annot_exons	novel
novel_circ_001474	ENSCHIG00000010876	12	+	54849036	54873880	13258	exon_intron	novel
novel_circ_001475	ENSCHIG00000022041	6	+	46231137	46232781	1645	exon_intron	novel
novel_circ_001476	ENSCHIG00000012539	7	-	14166794	14169474	390	annot_exons	novel
novel_circ_001477	ENSCHIG00000014044	16	-	57941347	57946597	477	annot_exons	novel
novel_circ_001478	ENSCHIG00000017463	1	+	113000055	113008854	810	annot_exons	novel
novel_circ_001479	ENSCHIG00000005327	10	-	97941407	97941825	419	one_exon	novel
novel_circ_001480	ENSCHIG00000011529	5	+	66415098	66439867	1586	annot_exons	novel
novel_circ_001481	ENSCHIG00000018100	13	+	1168286	1214109	616	exon_intron	novel
novel_circ_001482	ENSCHIG00000015192	4	-	111227652	111256134	1157	annot_exons	novel
novel_circ_001483	ENSCHIG00000021083	1	-	132542503	132546726	312	annot_exons	novel
novel_circ_001484	ENSCHIG00000025127	28	+	12917239	12947610	723	annot_exons	novel
novel_circ_001485	ENSCHIG00000026101	2	-	71700065	71715908	15844	exon_intron	novel
novel_circ_001486	ENSCHIG00000021734	3	+	114168194	114184536	528	annot_exons	novel
novel_circ_001487	ENSCHIG00000014551	2	-	131272817	131275216	388	annot_exons	novel
novel_circ_001488	ENSCHIG00000024525	5	-	108142675	108143513	350	annot_exons	novel
novel_circ_001489	ENSCHIG00000010137	13	-	65628736	65629483	395	annot_exons	novel
novel_circ_001490	ENSCHIG00000013569	7	+	97841195	97841506	229	annot_exons	novel
novel_circ_001491	ENSCHIG00000024020	1	+	49999052	50003702	321	annot_exons	novel
novel_circ_001492	ENSCHIG00000005514	3	+	40251777	40284666	1361	annot_exons	novel
novel_circ_001493	ENSCHIG00000010493	23	-	32469865	32474286	635	annot_exons	novel
novel_circ_001494	ENSCHIG00000015176	21	+	54386441	54393861	528	annot_exons	novel
novel_circ_001495	ENSCHIG00000020910	24	+	61335363	61344006	323	annot_exons	novel
novel_circ_001496	ENSCHIG00000019274	17	+	57806174	57806754	377	annot_exons	novel
novel_circ_001497	ENSCHIG00000025037	10	-	96341135	96348625	410	annot_exons	novel
novel_circ_001498	ENSCHIG00000018539	11	-	85689058	85704675	700	annot_exons	novel
novel_circ_001499	ENSCHIG00000018208	11	-	102401953	102407604	442	exon_intron	novel
novel_circ_001500	ENSCHIG00000018655	28	+	30539311	30581798	325	annot_exons	novel
novel_circ_001501	ENSCHIG00000008742	2	+	107287253	107287468	216	one_exon	novel
novel_circ_001502	ENSCHIG00000025805	27	+	16507445	16516434	994	annot_exons	novel
novel_circ_001503	ENSCHIG00000013259	3	-	14562779	14571366	820	annot_exons	novel
novel_circ_001504	ENSCHIG00000014281	2	-	91628461	91629796	414	annot_exons	novel
novel_circ_001505	ENSCHIG00000017325	8	+	36253853	36306825	1076	annot_exons	novel
novel_circ_001506	ENSCHIG00000020502	20	+	40158796	40176112	1348	annot_exons	novel
novel_circ_001507	NA	7	+	94327801	94328072	272	intergenic	novel
novel_circ_001508	ENSCHIG00000023251	28	-	32292537	32295380	333	annot_exons	novel
novel_circ_001509	NA	5	+	33410715	33410970	256	intergenic	novel
novel_circ_001510	ENSCHIG00000023435	7	+	75900425	75931283	1242	annot_exons	novel
novel_circ_001511	ENSCHIG00000014072	16	-	37622729	37626316	1152	exon_intron	novel
novel_circ_001512	ENSCHIG00000016206	7	+	22216204	22221262	5059	intronic	novel
novel_circ_001513	ENSCHIG00000019162	1	+	55742140	55821093	56678	exon_intron	novel
novel_circ_001514	ENSCHIG00000013530	1	-	83025644	83054042	2065	annot_exons	novel
novel_circ_001515	ENSCHIG00000016600	5	+	81847435	81859733	918	annot_exons	novel
novel_circ_001516	ENSCHIG00000000146	24	+	42178656	42198924	341	annot_exons	novel
novel_circ_001517	ENSCHIG00000010393	17	+	63140178	63140509	332	one_exon	novel
novel_circ_001518	ENSCHIG00000013398	2	+	17811360	17843323	1182	annot_exons	novel
novel_circ_001519	ENSCHIG00000020419	12	+	35991151	35994951	195	annot_exons	novel
novel_circ_001520	ENSCHIG00000012855	2	+	9282405	9296833	442	annot_exons	novel
novel_circ_001521	ENSCHIG00000026388	3	-	105951297	105951477	181	one_exon	novel
novel_circ_001522	ENSCHIG00000019250	19	+	12322900	12330671	385	annot_exons	novel
novel_circ_001523	ENSCHIG00000021198	15	-	64572794	64579468	728	annot_exons	novel
novel_circ_001524	ENSCHIG00000021216	20	-	26228742	26259399	863	annot_exons	novel
novel_circ_001525	ENSCHIG00000021198	15	-	64572794	64583606	1043	annot_exons	novel
novel_circ_001526	ENSCHIG00000020803	12	-	84014870	84061742	654	annot_exons	novel
novel_circ_001527	ENSCHIG00000020075	19	-	24444535	24463997	2576	annot_exons	novel
novel_circ_001528	ENSCHIG00000023258	4	-	82089778	82183172	93395	exon_intron	novel
novel_circ_001529	ENSCHIG00000018960	19	-	48159189	48192275	2019	annot_exons	novel
novel_circ_001530	ENSCHIG00000018100	13	+	1287696	1300211	7871	exon_intron	novel
novel_circ_001531	ENSCHIG00000015603	25	-	16796732	16809723	1160	annot_exons	novel
novel_circ_001532	ENSCHIG00000027161	2	-	40051362	40065571	412	annot_exons	novel
novel_circ_001533	NA	9	+	90980224	90984163	3940	intergenic	novel
novel_circ_001534	ENSCHIG00000022243	1	-	127524700	127542114	701	annot_exons	novel
novel_circ_001535	ENSCHIG00000023144	17	+	41102485	41110474	742	annot_exons	novel
novel_circ_001536	ENSCHIG00000017613	19	+	57134329	57134674	346	exon_intron	novel
novel_circ_001537	ENSCHIG00000010718	2	-	41555116	41557862	2747	antisense	novel
novel_circ_001538	ENSCHIG00000017731	15	+	30878916	30881992	484	annot_exons	novel
novel_circ_001539	ENSCHIG00000026396	10	-	99653093	99656270	3178	exon_intron	novel
novel_circ_001540	ENSCHIG00000015154	8	+	46131099	46167145	653	annot_exons	novel
novel_circ_001541	ENSCHIG00000016435	21	-	33133112	33133393	282	intronic	novel
novel_circ_001542	ENSCHIG00000020818	15	-	60010849	60030665	1133	annot_exons	novel
novel_circ_001543	ENSCHIG00000014181	4	-	15412382	15417622	3468	exon_intron	novel
novel_circ_001544	ENSCHIG00000010645	1	-	136780642	136784461	596	annot_exons	novel
novel_circ_001545	ENSCHIG00000002119	15	-	75950566	75951048	483	intronic	novel
novel_circ_001546	ENSCHIG00000021778	5	-	40162143	40186523	953	annot_exons	novel
novel_circ_001547	ENSCHIG00000022578	9	+	66903598	66939076	2137	annot_exons	novel
novel_circ_001548	ENSCHIG00000022105	3	+	69298267	69310685	208	annot_exons	novel
novel_circ_001549	ENSCHIG00000014086	13	-	42329000	42332312	481	annot_exons	novel
novel_circ_001550	ENSCHIG00000027185	22	+	7924710	7930878	515	annot_exons	novel
novel_circ_001551	ENSCHIG00000009944	8	+	101485642	101507946	516	annot_exons	novel
novel_circ_001552	ENSCHIG00000018184	10	-	64646839	64665524	905	annot_exons	novel
novel_circ_001553	ENSCHIG00000007198	3	-	33433526	33444711	1188	annot_exons	novel
novel_circ_001554	ENSCHIG00000020135	9	+	81051674	81070943	270	exon_intron	novel
novel_circ_001555	ENSCHIG00000025392	13	-	64874732	64876068	1337	antisense	novel
novel_circ_001556	ENSCHIG00000015650	14	+	11711904	11732904	1548	annot_exons	novel
novel_circ_001557	ENSCHIG00000017588	17	-	12944264	12947666	423	annot_exons	novel
novel_circ_001558	NA	3	-	100218449	100219081	633	intergenic	novel
novel_circ_001559	ENSCHIG00000009920	28	-	20616591	20647583	2871	annot_exons	novel
novel_circ_001560	ENSCHIG00000012365	3	+	40119820	40125132	705	annot_exons	novel
novel_circ_001561	ENSCHIG00000014845	13	-	76446025	76476937	492	annot_exons	novel
novel_circ_001562	ENSCHIG00000020730	16	-	2344947	2363477	1550	annot_exons	novel
novel_circ_001563	ENSCHIG00000019789	17	-	55176737	55218874	922	annot_exons	novel
novel_circ_001564	NA	29	+	44094837	44095349	513	intergenic	novel
novel_circ_001565	ENSCHIG00000008326	25	-	32614089	32615372	319	annot_exons	novel
novel_circ_001566	ENSCHIG00000014936	13	+	47424495	47431241	6747	exon_intron	novel
novel_circ_001567	ENSCHIG00000019421	24	-	35602494	35604841	1146	annot_exons	novel
novel_circ_001568	ENSCHIG00000013985	2	+	109818344	109855878	1234	annot_exons	novel
novel_circ_001569	ENSCHIG00000024982	7	-	64284134	64300567	741	annot_exons	novel
novel_circ_001570	ENSCHIG00000019818	15	+	54780574	54781454	249	annot_exons	novel
novel_circ_001571	ENSCHIG00000018901	17	+	26024127	26025474	409	annot_exons	novel
novel_circ_001572	ENSCHIG00000016522	16	-	64761378	64777313	1278	annot_exons	novel
novel_circ_001573	ENSCHIG00000023216	5	-	56561169	56563196	807	annot_exons	novel
novel_circ_001574	ENSCHIG00000006200	12	-	74209755	74213665	452	annot_exons	novel
novel_circ_001575	ENSCHIG00000027010	19	-	48366379	48380950	766	annot_exons	novel
novel_circ_001576	ENSCHIG00000022521	6	+	58703118	58716844	412	annot_exons	novel
novel_circ_001577	ENSCHIG00000024448	13	-	78370886	78383919	517	annot_exons	novel
novel_circ_001578	ENSCHIG00000020515	5	+	105055881	105063505	530	annot_exons	novel
novel_circ_001579	ENSCHIG00000013812	4	+	76926747	76943686	952	annot_exons	novel
novel_circ_001580	ENSCHIG00000026879	1	+	53290607	53293628	317	annot_exons	novel
novel_circ_001581	ENSCHIG00000014471	16	+	62758788	62771353	1678	annot_exons	novel
novel_circ_001582	ENSCHIG00000010231	6	+	63864968	63873468	629	annot_exons	novel
novel_circ_001583	ENSCHIG00000014776	5	+	96282528	96288065	1029	annot_exons	novel
novel_circ_001584	ENSCHIG00000014529	21	-	22422435	22444078	382	annot_exons	novel
novel_circ_001585	ENSCHIG00000008370	8	+	84557662	84578726	556	annot_exons	novel
novel_circ_001586	ENSCHIG00000018446	18	+	39471184	39528585	729	annot_exons	novel
novel_circ_001587	ENSCHIG00000016803	3	-	54160585	54169096	2001	annot_exons	novel
novel_circ_001588	ENSCHIG00000020348	17	+	13098874	13115755	412	annot_exons	novel
novel_circ_001589	ENSCHIG00000022911	9	+	55497288	55520712	1258	annot_exons	novel
novel_circ_001590	ENSCHIG00000006570	12	+	13030728	13065181	843	annot_exons	novel
novel_circ_001591	ENSCHIG00000007973	8	-	64473486	64506335	32850	exon_intron	novel
novel_circ_001592	ENSCHIG00000022660	16	+	20428760	20432602	576	annot_exons	novel
novel_circ_001593	ENSCHIG00000013942	20	-	7913262	7916381	442	annot_exons	novel
novel_circ_001594	ENSCHIG00000020514	26	-	38481678	38531853	1081	exon_intron	novel
novel_circ_001595	ENSCHIG00000010797	16	-	75187242	75204566	376	annot_exons	novel
novel_circ_001596	ENSCHIG00000016975	1	+	56407610	56408958	1349	one_exon	novel
novel_circ_001597	ENSCHIG00000019942	11	+	11344271	11346391	202	annot_exons	novel
novel_circ_001598	ENSCHIG00000018303	2	+	98461984	98489851	911	annot_exons	novel
novel_circ_001599	ENSCHIG00000007132	15	+	30573357	30617557	603	annot_exons	novel
novel_circ_001600	ENSCHIG00000017393	10	-	26758847	26759858	326	annot_exons	novel
novel_circ_001601	ENSCHIG00000006953	12	+	63926341	63956702	1324	annot_exons	novel
novel_circ_001602	ENSCHIG00000021075	6	+	92335255	92350253	642	annot_exons	novel
novel_circ_001603	ENSCHIG00000027215	2	+	73275439	73276479	167	annot_exons	novel
novel_circ_001604	ENSCHIG00000025358	7	+	84057161	84075921	913	annot_exons	novel
novel_circ_001605	ENSCHIG00000027139	18	+	19275772	19279318	3547	intronic	novel
novel_circ_001606	ENSCHIG00000009076	3	+	54332269	54344165	700	annot_exons	novel
novel_circ_001607	ENSCHIG00000015571	4	-	83762900	83774227	785	annot_exons	novel
novel_circ_001608	ENSCHIG00000020109	23	+	42311412	42315160	2912	exon_intron	novel
novel_circ_001609	ENSCHIG00000004597	5	+	41044287	41056560	532	annot_exons	novel
novel_circ_001610	ENSCHIG00000024254	5	-	19257887	19262783	909	annot_exons	novel
novel_circ_001611	ENSCHIG00000005836	7	-	60346919	60388539	1064	annot_exons	novel
novel_circ_001612	ENSCHIG00000024983	29	+	17748678	17756520	350	annot_exons	novel
novel_circ_001613	ENSCHIG00000021676	2	+	33014210	33040909	1362	annot_exons	novel
novel_circ_001614	ENSCHIG00000018292	10	+	2833151	2852080	870	annot_exons	novel
novel_circ_001615	ENSCHIG00000016708	12	-	50463068	50480687	680	annot_exons	novel
novel_circ_001616	ENSCHIG00000026879	1	+	53300259	53306659	316	annot_exons	novel
novel_circ_001617	ENSCHIG00000014504	1	-	1994626	2013112	355	annot_exons	novel
novel_circ_001618	ENSCHIG00000015521	3	-	68922927	68929162	978	annot_exons	novel
novel_circ_001619	ENSCHIG00000015977	14	-	12385008	12388985	447	annot_exons	novel
novel_circ_001620	ENSCHIG00000015440	3	-	33290723	33308594	1234	annot_exons	novel
novel_circ_001621	ENSCHIG00000013732	25	+	22147013	22169388	1354	annot_exons	novel
novel_circ_001622	ENSCHIG00000022530	12	+	63446802	63447394	307	annot_exons	novel
novel_circ_001623	ENSCHIG00000016123	19	+	21315971	21318746	712	annot_exons	novel
novel_circ_001624	ENSCHIG00000019478	13	+	81550955	81572839	561	annot_exons	novel
novel_circ_001625	ENSCHIG00000025825	19	+	36928854	36934392	1584	annot_exons	novel
novel_circ_001626	ENSCHIG00000010826	28	+	37131521	37150674	534	annot_exons	novel
novel_circ_001627	ENSCHIG00000016600	5	+	81856787	81874935	628	annot_exons	novel
novel_circ_001628	ENSCHIG00000007641	5	+	46710507	46736656	630	annot_exons	novel
novel_circ_001629	ENSCHIG00000012919	4	-	109993800	110001532	590	exon_intron	novel
novel_circ_001630	NA	9	-	67333493	67334476	984	intergenic	novel
novel_circ_001631	ENSCHIG00000011185	27	-	31898193	31946524	699	annot_exons	novel
novel_circ_001632	ENSCHIG00000026778	4	-	5298920	5310900	994	annot_exons	novel
novel_circ_001633	NA	20	+	35923975	35924132	158	intergenic	novel
novel_circ_001634	ENSCHIG00000010345	28	+	20841606	20858406	1256	annot_exons	novel
novel_circ_001635	ENSCHIG00000018404	6	-	88724368	88754186	2974	annot_exons	novel
novel_circ_001636	ENSCHIG00000012613	1	-	113077404	113083855	358	annot_exons	novel
novel_circ_001637	ENSCHIG00000004773	27	-	28544474	28556250	11777	exon_intron	novel
novel_circ_001638	ENSCHIG00000010763	6	+	7247459	7288661	1028	annot_exons	novel
novel_circ_001639	ENSCHIG00000021701	3	+	103842830	103861971	1145	annot_exons	novel
novel_circ_001640	ENSCHIG00000021216	20	-	26194141	26201579	676	annot_exons	novel
novel_circ_001641	ENSCHIG00000020167	22	+	15129451	15136191	490	annot_exons	novel
novel_circ_001642	ENSCHIG00000023251	28	-	32286249	32289754	876	annot_exons	novel
novel_circ_001643	ENSCHIG00000006678	29	-	28723715	28726180	579	annot_exons	novel
novel_circ_001644	ENSCHIG00000015697	28	+	1808422	1812290	251	annot_exons	novel
novel_circ_001645	ENSCHIG00000013378	12	+	33844518	33866309	2142	annot_exons	novel
novel_circ_001646	ENSCHIG00000017202	1	-	85789057	85790785	432	annot_exons	novel
novel_circ_001647	ENSCHIG00000021462	6	+	91479545	91484842	790	annot_exons	novel
novel_circ_001648	ENSCHIG00000012833	14	+	52783902	52792802	932	annot_exons	novel
novel_circ_001649	ENSCHIG00000007522	5	+	92808102	92809717	1616	intronic	novel
novel_circ_001650	ENSCHIG00000019026	1	-	70599723	70608673	401	exon_intron	novel
novel_circ_001651	ENSCHIG00000022334	2	+	63008053	63025931	1086	annot_exons	novel
novel_circ_001652	ENSCHIG00000022106	18	+	56925961	56926625	244	exon_intron	novel
novel_circ_001653	ENSCHIG00000023797	6	+	116696273	116709363	530	annot_exons	novel
novel_circ_001654	ENSCHIG00000010241	3	+	97591205	97595750	4546	intronic	novel
novel_circ_001655	ENSCHIG00000016600	5	+	81818465	81820060	340	annot_exons	novel
novel_circ_001656	ENSCHIG00000018318	22	-	21447357	21450017	435	annot_exons	novel
novel_circ_001657	ENSCHIG00000025521	28	-	2965973	2969465	328	annot_exons	novel
novel_circ_001658	ENSCHIG00000017300	17	-	12328541	12336456	1535	annot_exons	novel
novel_circ_001659	ENSCHIG00000022660	16	+	20403453	20432602	740	annot_exons	novel
novel_circ_001660	NA	20	-	11399340	11399810	471	intergenic	novel
novel_circ_001661	ENSCHIG00000009564	2	+	120611206	120703804	804	annot_exons	novel
novel_circ_001662	ENSCHIG00000017217	2	+	11016055	11023961	1498	annot_exons	novel
novel_circ_001663	ENSCHIG00000021583	10	-	49492401	49507457	508	annot_exons	novel
novel_circ_001664	ENSCHIG00000025967	15	-	27637239	27665740	390	annot_exons	novel
novel_circ_001665	ENSCHIG00000014866	4	+	31039969	31049973	415	annot_exons	novel
novel_circ_001666	ENSCHIG00000019002	15	-	35878137	35880292	1404	annot_exons	novel
novel_circ_001667	ENSCHIG00000019988	17	+	16523020	16523248	229	one_exon	novel
novel_circ_001668	ENSCHIG00000016668	8	+	85575812	85580023	408	annot_exons	novel
novel_circ_001669	ENSCHIG00000007737	22	+	49388014	49415678	1586	annot_exons	novel
novel_circ_001670	NA	25	-	50107	50837	731	intergenic	novel
novel_circ_001671	ENSCHIG00000026424	13	-	62475936	62479652	816	annot_exons	novel
novel_circ_001672	ENSCHIG00000022531	5	+	40590513	40593000	2488	exon_intron	novel
novel_circ_001673	ENSCHIG00000022582	6	+	110444114	110496066	843	annot_exons	novel
novel_circ_001674	ENSCHIG00000014758	11	+	82717260	82718984	586	annot_exons	novel
novel_circ_001675	ENSCHIG00000026340	3	+	52187454	52200824	512	annot_exons	novel
novel_circ_001676	ENSCHIG00000017806	3	+	98822516	98847333	889	annot_exons	novel
novel_circ_001677	ENSCHIG00000017865	13	+	75680613	75681846	659	exon_intron	novel
novel_circ_001678	ENSCHIG00000007262	7	+	91887667	91889428	1762	intronic	novel
novel_circ_001679	ENSCHIG00000013616	3	+	90820430	90841009	817	annot_exons	novel
novel_circ_001680	ENSCHIG00000017588	17	-	12942578	12942969	392	intronic	novel
novel_circ_001681	ENSCHIG00000017525	2	-	15354100	15359745	867	annot_exons	novel
novel_circ_001682	ENSCHIG00000012304	28	+	21105586	21155195	1652	annot_exons	novel
novel_circ_001683	ENSCHIG00000023476	4	+	79324874	79326214	284	annot_exons	novel
novel_circ_001684	ENSCHIG00000024308	8	+	71321315	71333565	654	annot_exons	novel
novel_circ_001685	ENSCHIG00000025881	23	+	46075524	46097092	8076	exon_intron	novel
novel_circ_001686	ENSCHIG00000021221	15	-	62155680	62180890	25211	exon_intron	novel
novel_circ_001687	ENSCHIG00000023695	3	+	7546441	7560804	982	annot_exons	novel
novel_circ_001688	ENSCHIG00000008751	11	+	14887443	14892176	281	annot_exons	novel
novel_circ_001689	ENSCHIG00000009683	11	+	13305909	13306593	685	exon_intron	novel
novel_circ_001690	ENSCHIG00000026691	10	-	90552986	90553222	237	one_exon	novel
novel_circ_001691	ENSCHIG00000022261	21	-	13359524	13379209	991	annot_exons	novel
novel_circ_001692	ENSCHIG00000009295	29	-	21943942	21956670	535	annot_exons	novel
novel_circ_001693	ENSCHIG00000010629	19	-	18340342	18377291	30090	exon_intron	novel
novel_circ_001694	ENSCHIG00000013132	26	-	20459904	20466377	443	annot_exons	novel
novel_circ_001695	NA	2	-	118096745	118097021	277	intergenic	novel
novel_circ_001696	ENSCHIG00000006481	3	+	110445804	110446822	317	annot_exons	novel
novel_circ_001697	ENSCHIG00000022898	3	-	100668786	100669722	937	one_exon	novel
novel_circ_001698	ENSCHIG00000015488	22	+	32316101	32318028	932	annot_exons	novel
novel_circ_001699	ENSCHIG00000020816	29	-	35314541	35315743	473	annot_exons	novel
novel_circ_001700	ENSCHIG00000002074	5	-	62809957	62823648	977	annot_exons	novel
novel_circ_001701	ENSCHIG00000016988	26	+	36706665	36735385	1827	annot_exons	novel
novel_circ_001702	ENSCHIG00000016850	8	-	45473155	45474414	1260	one_exon	novel
novel_circ_001703	ENSCHIG00000015898	21	+	21751037	21764388	1480	annot_exons	novel
novel_circ_001704	ENSCHIG00000013238	14	-	17889070	17920253	1538	annot_exons	novel
novel_circ_001705	ENSCHIG00000026018	8	+	29217497	29243954	1155	annot_exons	novel
novel_circ_001706	ENSCHIG00000015265	7	+	101962649	101965143	501	annot_exons	novel
novel_circ_001707	ENSCHIG00000015215	7	-	16553340	16563636	446	annot_exons	novel
novel_circ_001708	ENSCHIG00000006384	14	+	65592551	65598892	425	annot_exons	novel
novel_circ_001709	NA	17	+	61324229	61324876	648	intergenic	novel
novel_circ_001710	ENSCHIG00000019457	7	-	42805454	42824151	18698	exon_intron	novel
novel_circ_001711	ENSCHIG00000022396	14	-	40150919	40158874	333	annot_exons	novel
novel_circ_001712	ENSCHIG00000012660	20	+	24291084	24304655	504	annot_exons	novel
novel_circ_001713	ENSCHIG00000007660	2	+	29273229	29284592	593	annot_exons	novel
novel_circ_001714	ENSCHIG00000023764	23	-	10591499	10594190	246	annot_exons	novel
novel_circ_001715	ENSCHIG00000021397	11	-	10275547	10280511	824	exon_intron	novel
novel_circ_001716	ENSCHIG00000022551	13	+	59855703	59879426	1504	exon_intron	novel
novel_circ_001717	ENSCHIG00000014646	9	+	13210309	13218264	294	annot_exons	novel
novel_circ_001718	ENSCHIG00000010883	5	-	33870068	33899790	498	annot_exons	novel
novel_circ_001719	NA	6	-	25202081	25203321	1241	intergenic	novel
novel_circ_001720	ENSCHIG00000024693	29	+	28363226	28367482	525	annot_exons	novel
novel_circ_001721	ENSCHIG00000013191	13	+	63406318	63424204	873	annot_exons	novel
novel_circ_001722	ENSCHIG00000024812	13	-	46257851	46308605	1014	annot_exons	novel
novel_circ_001723	ENSCHIG00000002961	7	+	45052706	45053872	435	annot_exons	novel
novel_circ_001724	ENSCHIG00000017707	22	+	30515090	30547857	464	annot_exons	novel
novel_circ_001725	ENSCHIG00000013985	2	+	109818344	109847546	920	annot_exons	novel
novel_circ_001726	NA	14	-	74939982	74941187	1206	intergenic	novel
novel_circ_001727	ENSCHIG00000020722	14	+	26164890	26175776	323	annot_exons	novel
novel_circ_001728	ENSCHIG00000014148	17	+	19227253	19234469	531	annot_exons	novel
novel_circ_001729	ENSCHIG00000010517	20	-	67863572	67864342	369	annot_exons	novel
novel_circ_001730	ENSCHIG00000012961	5	+	50040161	50073657	511	annot_exons	novel
novel_circ_001731	ENSCHIG00000026859	5	-	44460662	44466541	444	annot_exons	novel
novel_circ_001732	ENSCHIG00000020002	24	+	53909325	53925067	1160	annot_exons	novel
novel_circ_001733	ENSCHIG00000021998	19	-	23021922	23029002	208	annot_exons	novel
novel_circ_001734	ENSCHIG00000010876	12	+	54829540	54831601	2062	exon_intron	novel
novel_circ_001735	ENSCHIG00000021547	1	-	78539867	78545538	5672	exon_intron	novel
novel_circ_001736	ENSCHIG00000022652	2	-	97617579	97620210	476	annot_exons	novel
novel_circ_001737	ENSCHIG00000012645	19	+	46586086	46602300	468	annot_exons	novel
novel_circ_001738	ENSCHIG00000010540	8	-	62548996	62554563	3900	exon_intron	novel
novel_circ_001739	ENSCHIG00000025276	19	+	10843677	10844382	360	annot_exons	novel
novel_circ_001740	ENSCHIG00000023471	22	-	49694795	49742904	322	annot_exons	novel
novel_circ_001741	ENSCHIG00000026299	12	-	804706	812797	314	annot_exons	novel
novel_circ_001742	ENSCHIG00000020654	19	-	47989343	47991835	336	annot_exons	novel
novel_circ_001743	ENSCHIG00000010063	28	-	36008900	36030254	894	annot_exons	novel
novel_circ_001744	ENSCHIG00000022561	25	+	12706892	12712327	714	annot_exons	novel
novel_circ_001745	ENSCHIG00000017559	5	+	67372753	67380716	398	annot_exons	novel
novel_circ_001746	ENSCHIG00000003717	26	-	11100720	11139193	2460	annot_exons	novel
novel_circ_001747	ENSCHIG00000018873	2	-	4158399	4172868	1269	annot_exons	novel
novel_circ_001748	ENSCHIG00000024413	20	-	23846844	23875765	1186	annot_exons	novel
novel_circ_001749	ENSCHIG00000022649	2	-	83772448	83776479	342	annot_exons	novel
novel_circ_001750	ENSCHIG00000022341	25	-	25632606	25633050	445	intronic	novel
novel_circ_001751	ENSCHIG00000013422	1	+	42875821	42879561	441	annot_exons	novel
novel_circ_001752	ENSCHIG00000026369	5	+	29348690	29363424	699	annot_exons	novel
novel_circ_001753	ENSCHIG00000013821	11	+	74000041	74000931	288	annot_exons	novel
novel_circ_001754	ENSCHIG00000013766	11	-	10864021	10870270	5186	annot_exons	novel
novel_circ_001755	ENSCHIG00000021158	20	-	11426160	11426765	168	annot_exons	novel
novel_circ_001756	ENSCHIG00000022044	17	+	52656283	52673509	1166	annot_exons	novel
novel_circ_001757	ENSCHIG00000024701	18	+	54008954	54009156	203	antisense	novel
novel_circ_001758	NA	13	-	50259723	50261236	1514	intergenic	novel
novel_circ_001759	ENSCHIG00000008078	8	-	76924216	76952945	2132	annot_exons	novel
novel_circ_001760	ENSCHIG00000014845	13	-	76403513	76408267	471	annot_exons	novel
novel_circ_001761	ENSCHIG00000012763	26	+	12997377	13040750	889	exon_intron	novel
novel_circ_001762	ENSCHIG00000024070	27	+	37485241	37499883	557	annot_exons	novel
novel_circ_001763	ENSCHIG00000010572	23	+	23515858	23563625	42477	exon_intron	novel
novel_circ_001764	ENSCHIG00000027143	9	-	55049042	55068907	1007	annot_exons	novel
novel_circ_001765	ENSCHIG00000020294	5	+	38059203	38072213	550	annot_exons	novel
novel_circ_001766	ENSCHIG00000019855	19	-	49438435	49440749	368	annot_exons	novel
novel_circ_001767	ENSCHIG00000023154	1	+	134730322	134731778	403	annot_exons	novel
novel_circ_001768	ENSCHIG00000011428	3	-	71218763	71278523	3838	annot_exons	novel
novel_circ_001769	ENSCHIG00000014776	5	+	96282528	96284518	517	annot_exons	novel
novel_circ_001770	ENSCHIG00000016143	7	+	16727753	16776074	1527	annot_exons	novel
novel_circ_001771	ENSCHIG00000016350	19	-	24906009	24910214	860	annot_exons	novel
novel_circ_001772	ENSCHIG00000020482	18	+	47582813	47595283	913	annot_exons	novel
novel_circ_001773	ENSCHIG00000014403	29	-	515293	530925	601	annot_exons	novel
novel_circ_001774	ENSCHIG00000021824	28	+	17127670	17132561	281	annot_exons	novel
novel_circ_001775	ENSCHIG00000027074	5	+	36459108	36489958	1010	annot_exons	novel
novel_circ_001776	ENSCHIG00000025285	24	+	43232357	43243903	8617	exon_intron	novel
novel_circ_001777	ENSCHIG00000015613	10	-	29316565	29317566	422	annot_exons	novel
novel_circ_001778	ENSCHIG00000007922	8	+	48611757	48625191	8613	exon_intron	novel
novel_circ_001779	ENSCHIG00000023614	9	+	82862722	82888146	975	annot_exons	novel
novel_circ_001780	ENSCHIG00000016873	14	+	51957599	51997372	927	annot_exons	novel
novel_circ_001781	ENSCHIG00000017220	8	+	64844146	64856444	805	annot_exons	novel
novel_circ_001782	ENSCHIG00000024141	8	-	23404507	23418992	409	annot_exons	novel
novel_circ_001783	ENSCHIG00000026634	6	-	116883110	116883506	397	antisense	novel
novel_circ_001784	ENSCHIG00000012362	12	+	71866572	71866725	154	one_exon	novel
novel_circ_001785	NA	18	-	45337585	45338796	1212	intergenic	novel
novel_circ_001786	ENSCHIG00000026290	6	+	40574035	40626004	1347	annot_exons	novel
novel_circ_001787	ENSCHIG00000013368	25	+	42458071	42470677	782	annot_exons	novel
novel_circ_001788	ENSCHIG00000012743	8	+	59237440	59309641	1054	annot_exons	novel
novel_circ_001789	ENSCHIG00000024271	21	+	30267859	30272470	745	annot_exons	novel
novel_circ_001790	ENSCHIG00000023196	16	-	39791624	39853178	3267	annot_exons	novel
novel_circ_001791	ENSCHIG00000005491	21	+	47313693	47336038	16640	exon_intron	novel
novel_circ_001792	ENSCHIG00000023660	29	-	8628916	8635161	271	annot_exons	novel
novel_circ_001793	ENSCHIG00000000921	2	-	44486082	44502726	1149	annot_exons	novel
novel_circ_001794	ENSCHIG00000015145	11	+	66604395	66634956	11112	exon_intron	novel
novel_circ_001795	ENSCHIG00000012628	4	+	5244795	5248463	376	annot_exons	novel
novel_circ_001796	ENSCHIG00000013992	20	-	10049533	10056399	1228	annot_exons	novel
novel_circ_001797	ENSCHIG00000013259	3	-	14571221	14575269	395	annot_exons	novel
novel_circ_001798	ENSCHIG00000024351	11	+	15629821	15666806	1068	annot_exons	novel
novel_circ_001799	ENSCHIG00000019612	6	+	87228078	87299025	1457	annot_exons	novel
novel_circ_001800	ENSCHIG00000022995	21	-	31332559	31429416	6573	exon_intron	novel
novel_circ_001801	ENSCHIG00000000386	24	+	32688705	32701101	412	annot_exons	novel
novel_circ_001802	ENSCHIG00000011581	10	+	82392953	82469109	2373	annot_exons	novel
novel_circ_001803	ENSCHIG00000002572	21	+	20970170	20973927	811	annot_exons	novel
novel_circ_001804	ENSCHIG00000023154	1	+	134690831	134700145	434	annot_exons	novel
novel_circ_001805	ENSCHIG00000012254	14	+	45070108	45167673	1178	annot_exons	novel
novel_circ_001806	ENSCHIG00000021403	13	-	10045552	10048441	310	annot_exons	novel
novel_circ_001807	ENSCHIG00000013316	25	-	39661774	39661941	168	antisense	novel
novel_circ_001808	ENSCHIG00000008445	1	+	68614699	68658350	1489	annot_exons	novel
novel_circ_001809	ENSCHIG00000019715	7	+	71782475	71785760	477	annot_exons	novel
novel_circ_001810	ENSCHIG00000015634	29	+	8978539	8999134	677	annot_exons	novel
novel_circ_001811	ENSCHIG00000012341	6	+	58872668	58903864	1142	annot_exons	novel
novel_circ_001812	ENSCHIG00000017309	15	+	21581703	21631455	599	annot_exons	novel
novel_circ_001813	ENSCHIG00000014726	14	+	89606883	89612699	334	annot_exons	novel
novel_circ_001814	NA	13	-	66012230	66013058	829	intergenic	novel
novel_circ_001815	ENSCHIG00000010231	6	+	63873404	63883316	1166	annot_exons	novel
novel_circ_001816	ENSCHIG00000014850	10	-	85094221	85113577	13297	exon_intron	novel
novel_circ_001817	ENSCHIG00000023399	16	-	52356830	52375941	308	exon_intron	novel
novel_circ_001818	ENSCHIG00000020615	17	+	7167427	7168082	656	exon_intron	novel
novel_circ_001819	ENSCHIG00000002168	18	-	11801788	11808660	562	annot_exons	novel
novel_circ_001820	ENSCHIG00000018772	6	+	4952916	4995705	1062	annot_exons	novel
novel_circ_001821	ENSCHIG00000025965	5	-	29112706	29131399	635	annot_exons	novel
novel_circ_001822	ENSCHIG00000006698	12	-	62603522	62667233	21850	exon_intron	novel
novel_circ_001823	ENSCHIG00000021856	8	-	38812799	38821311	461	annot_exons	novel
novel_circ_001824	ENSCHIG00000018437	3	+	2430691	2434530	429	annot_exons	novel
novel_circ_001825	ENSCHIG00000012628	4	+	5096928	5182470	2344	annot_exons	novel
novel_circ_001826	ENSCHIG00000012241	20	-	8581043	8582045	265	annot_exons	novel
novel_circ_001827	ENSCHIG00000024342	8	-	7463994	7465062	321	annot_exons	novel
novel_circ_001828	ENSCHIG00000024982	7	-	64293988	64324088	2409	annot_exons	novel
novel_circ_001829	ENSCHIG00000017236	11	-	101200623	101210211	3405	exon_intron	novel
novel_circ_001830	ENSCHIG00000002001	19	+	47222885	47256592	726	annot_exons	novel
novel_circ_001831	ENSCHIG00000012476	16	-	67619114	67620721	495	annot_exons	novel
novel_circ_001832	ENSCHIG00000025014	16	+	43364084	43414230	329	annot_exons	novel
novel_circ_001833	ENSCHIG00000013985	2	+	109854981	109855878	314	annot_exons	novel
novel_circ_001834	ENSCHIG00000021925	15	-	45824581	45827537	451	annot_exons	novel
novel_circ_001835	ENSCHIG00000025957	8	-	99730221	99748261	1023	annot_exons	novel
novel_circ_001836	ENSCHIG00000025230	5	-	46906839	46923618	433	annot_exons	novel
novel_circ_001837	ENSCHIG00000002769	24	+	56299128	56315365	307	annot_exons	novel
novel_circ_001838	ENSCHIG00000025592	7	-	60691063	60693060	661	annot_exons	novel
novel_circ_001839	ENSCHIG00000018553	20	+	22346636	22349311	415	annot_exons	novel
novel_circ_001840	NA	4	+	108563622	108563783	162	intergenic	novel
novel_circ_001841	ENSCHIG00000026454	6	-	86551732	86557349	475	annot_exons	novel
novel_circ_001842	ENSCHIG00000018472	2	-	117981398	117984794	2071	annot_exons	novel
novel_circ_001843	ENSCHIG00000018177	2	+	50507543	50511372	309	annot_exons	novel
novel_circ_001844	ENSCHIG00000027194	7	-	29471574	29477355	334	annot_exons	novel
novel_circ_001845	ENSCHIG00000011628	7	-	49091105	49095992	812	annot_exons	novel
novel_circ_001846	ENSCHIG00000001838	24	-	49215828	49217389	269	annot_exons	novel
novel_circ_001847	ENSCHIG00000015071	11	-	59636838	59645158	731	annot_exons	novel
novel_circ_001848	ENSCHIG00000027097	11	-	68210416	68212010	264	annot_exons	novel
novel_circ_001849	ENSCHIG00000026628	2	+	45977174	45985170	483	annot_exons	novel
novel_circ_001850	ENSCHIG00000017110	27	-	32185906	32213023	809	exon_intron	novel
novel_circ_001851	ENSCHIG00000000350	24	-	22236440	22274190	488	annot_exons	novel
novel_circ_001852	ENSCHIG00000016363	24	-	10994910	11000039	415	annot_exons	novel
novel_circ_001853	ENSCHIG00000023990	21	+	7310524	7323143	805	annot_exons	novel
novel_circ_001854	NA	21	+	1279040	1281588	2549	intergenic	novel
novel_circ_001855	NA	14	+	17022589	17029532	6944	intergenic	novel
novel_circ_001856	ENSCHIG00000018341	29	-	31706812	31734752	725	annot_exons	novel
novel_circ_001857	ENSCHIG00000020655	10	-	41689401	41698292	703	annot_exons	novel
novel_circ_001858	ENSCHIG00000018655	28	+	30609215	30610936	294	annot_exons	novel
novel_circ_001859	ENSCHIG00000016989	3	-	54257544	54279121	1425	annot_exons	novel
novel_circ_001860	ENSCHIG00000017756	19	-	55475337	55475815	239	annot_exons	novel
novel_circ_001861	ENSCHIG00000005440	21	+	35216225	35222959	684	annot_exons	novel
novel_circ_001862	ENSCHIG00000018784	24	-	21742742	21753447	419	annot_exons	novel
novel_circ_001863	ENSCHIG00000015344	29	-	47228698	47231225	318	annot_exons	novel
novel_circ_001864	ENSCHIG00000022255	16	+	3592495	3598514	486	annot_exons	novel
novel_circ_001865	ENSCHIG00000018145	5	+	42460554	42462030	546	annot_exons	novel
novel_circ_001866	ENSCHIG00000014810	10	+	65480941	65487002	579	annot_exons	novel
novel_circ_001867	ENSCHIG00000012194	22	+	16113730	16114677	365	annot_exons	novel
novel_circ_001868	ENSCHIG00000021669	15	+	81063989	81067748	439	annot_exons	novel
novel_circ_001869	ENSCHIG00000023014	4	+	16513913	16515538	290	annot_exons	novel
novel_circ_001870	ENSCHIG00000010169	1	-	71320929	71381893	1143	annot_exons	novel
novel_circ_001871	ENSCHIG00000025863	8	-	42307422	42322288	523	annot_exons	novel
novel_circ_001872	ENSCHIG00000014430	21	+	15681567	15691506	3373	annot_exons	novel
novel_circ_001873	ENSCHIG00000011270	7	-	1702011	1716948	602	annot_exons	novel
novel_circ_001874	ENSCHIG00000023723	10	+	51877798	51878696	899	one_exon	novel
novel_circ_001875	ENSCHIG00000025230	5	-	46941044	46941226	183	one_exon	novel
novel_circ_001876	ENSCHIG00000017898	3	+	42529304	42560714	718	annot_exons	novel
novel_circ_001877	ENSCHIG00000014735	12	-	33171672	33203116	791	annot_exons	novel
novel_circ_001878	ENSCHIG00000008669	9	-	70265609	70273441	725	annot_exons	novel
novel_circ_001879	ENSCHIG00000000109	24	-	35902278	35907905	716	exon_intron	novel
novel_circ_001880	ENSCHIG00000019613	17	-	17127681	17158431	1209	exon_intron	novel
novel_circ_001881	NA	21	+	65026302	65026981	680	intergenic	novel
novel_circ_001882	ENSCHIG00000026126	6	-	59491611	59492421	253	annot_exons	novel
novel_circ_001883	ENSCHIG00000026880	13	-	50957120	50961237	332	annot_exons	novel
novel_circ_001884	ENSCHIG00000019563	3	-	95214580	95232212	666	annot_exons	novel
novel_circ_001885	ENSCHIG00000017721	27	+	2980651	3063533	71876	exon_intron	novel
novel_circ_001886	ENSCHIG00000012254	14	+	45091368	45157891	755	annot_exons	novel
novel_circ_001887	ENSCHIG00000024983	29	+	17731435	17766070	14093	exon_intron	novel
novel_circ_001888	ENSCHIG00000018173	2	-	20632635	20672013	777	annot_exons	novel
novel_circ_001889	NA	2	-	118033940	118034095	156	intergenic	novel
novel_circ_001890	ENSCHIG00000015845	22	+	51410047	51410303	257	intronic	novel
novel_circ_001891	ENSCHIG00000007209	17	+	67224652	67243923	6972	exon_intron	novel
novel_circ_001892	ENSCHIG00000015721	6	-	69397791	69420315	304	annot_exons	novel
novel_circ_001893	ENSCHIG00000016535	11	-	27490966	27491177	212	intronic	novel
novel_circ_001894	ENSCHIG00000011245	18	+	11431699	11435213	153	annot_exons	novel
novel_circ_001895	ENSCHIG00000006570	12	+	13030694	13065181	877	exon_intron	novel
novel_circ_001896	ENSCHIG00000018772	6	+	4876665	4876961	297	intronic	novel
novel_circ_001897	ENSCHIG00000008333	6	+	57900283	57911446	1030	annot_exons	novel
novel_circ_001898	ENSCHIG00000014895	12	-	67556203	67565567	853	annot_exons	novel
novel_circ_001899	ENSCHIG00000012974	6	+	86780777	86820321	21044	exon_intron	novel
novel_circ_001900	NA	3	-	3626648	3627016	369	intergenic	novel
novel_circ_001901	ENSCHIG00000025890	4	+	71253814	71258042	683	annot_exons	novel
novel_circ_001902	ENSCHIG00000016050	21	-	23625383	23636332	1332	exon_intron	novel
novel_circ_001903	NA	6	-	100188613	100189488	876	intergenic	novel
novel_circ_001904	ENSCHIG00000026221	19	-	45536060	45536682	623	antisense	novel
novel_circ_001905	ENSCHIG00000016708	12	-	50459455	50480687	786	annot_exons	novel
novel_circ_001906	ENSCHIG00000012513	4	-	2472182	2480531	4104	exon_intron	novel
novel_circ_001907	ENSCHIG00000025957	8	-	99754346	99785147	1632	annot_exons	novel
novel_circ_001908	ENSCHIG00000014761	9	+	27069660	27070139	480	one_exon	novel
novel_circ_001909	ENSCHIG00000011173	14	-	8432918	8475811	3444	annot_exons	novel
novel_circ_001910	ENSCHIG00000013443	8	+	80613167	80619550	727	annot_exons	novel
novel_circ_001911	ENSCHIG00000021132	10	+	64836331	64843284	378	annot_exons	novel
novel_circ_001912	ENSCHIG00000022818	3	-	91862682	91863241	560	exon_intron	novel
novel_circ_001913	ENSCHIG00000023494	17	-	5451371	5451873	229	annot_exons	novel
novel_circ_001914	ENSCHIG00000025774	23	-	44922336	44979018	5217	exon_intron	novel
novel_circ_001915	ENSCHIG00000024855	15	+	42080261	42083503	264	annot_exons	novel
novel_circ_001916	ENSCHIG00000022055	24	-	30877725	30919841	1680	annot_exons	novel
novel_circ_001917	ENSCHIG00000026117	7	-	27229385	27229771	303	annot_exons	novel
novel_circ_001918	ENSCHIG00000011980	26	+	10158184	10174239	836	annot_exons	novel
novel_circ_001919	ENSCHIG00000014051	18	+	45895218	45899676	460	annot_exons	novel
novel_circ_001920	ENSCHIG00000025953	19	+	35187873	35195213	534	annot_exons	novel
novel_circ_001921	ENSCHIG00000010518	2	-	50654653	50657153	393	annot_exons	novel
novel_circ_001922	ENSCHIG00000011729	14	-	55667646	55696677	885	annot_exons	novel
novel_circ_001923	ENSCHIG00000010023	11	+	18712494	18801876	1041	annot_exons	novel
novel_circ_001924	ENSCHIG00000020668	12	+	67618445	67627816	425	annot_exons	novel
novel_circ_001925	ENSCHIG00000022476	21	+	19906737	19910000	304	annot_exons	novel
novel_circ_001926	ENSCHIG00000025551	23	-	39880138	39881237	324	annot_exons	novel
novel_circ_001927	ENSCHIG00000006570	12	+	13028240	13038744	547	annot_exons	novel
novel_circ_001928	ENSCHIG00000016778	11	-	32598475	32602097	464	annot_exons	novel
novel_circ_001929	ENSCHIG00000020957	12	-	75032751	75039032	289	annot_exons	novel
novel_circ_001930	ENSCHIG00000023077	6	-	99999345	100029168	2372	annot_exons	novel
novel_circ_001931	ENSCHIG00000025560	17	+	31225100	31274823	26034	exon_intron	novel
novel_circ_001932	ENSCHIG00000026504	3	-	36858678	36866985	166	annot_exons	novel
novel_circ_001933	ENSCHIG00000002873	16	-	53831470	53843354	1233	annot_exons	novel
novel_circ_001934	ENSCHIG00000000489	26	+	6670617	6680017	697	annot_exons	novel
novel_circ_001935	ENSCHIG00000026475	9	+	91401818	91403035	1218	one_exon	novel
novel_circ_001936	ENSCHIG00000026050	5	+	61545688	61561594	864	annot_exons	novel
novel_circ_001937	ENSCHIG00000026097	19	-	24558661	24561698	440	annot_exons	novel
novel_circ_001938	ENSCHIG00000014086	13	-	42329000	42357544	2047	annot_exons	novel
novel_circ_001939	ENSCHIG00000006763	16	+	49928293	49928688	396	antisense	novel
novel_circ_001940	ENSCHIG00000005095	1	+	1337221	1342991	418	annot_exons	novel
novel_circ_001941	ENSCHIG00000024049	23	-	37941855	37942728	420	annot_exons	novel
novel_circ_001942	ENSCHIG00000027250	18	-	20568934	20609349	1562	annot_exons	novel
novel_circ_001943	ENSCHIG00000025117	2	+	135287301	135314852	2406	annot_exons	novel
novel_circ_001944	NA	4	+	111459929	111460165	237	intergenic	novel
novel_circ_001945	ENSCHIG00000026482	1	+	45826400	45827586	290	annot_exons	novel
novel_circ_001946	ENSCHIG00000026354	3	-	104925152	104934225	925	annot_exons	novel
novel_circ_001947	ENSCHIG00000010044	1	+	95386883	95396276	777	annot_exons	novel
novel_circ_001948	ENSCHIG00000015958	19	+	10901081	10935608	1470	annot_exons	novel
novel_circ_001949	ENSCHIG00000025557	22	+	13703311	13715751	2406	annot_exons	novel
novel_circ_001950	ENSCHIG00000013766	11	-	10762797	10802096	1734	annot_exons	novel
novel_circ_001951	ENSCHIG00000017440	13	-	47235371	47247007	754	annot_exons	novel
novel_circ_001952	ENSCHIG00000003717	26	-	11135338	11139193	515	annot_exons	novel
novel_circ_001953	ENSCHIG00000002829	17	+	60653365	60656283	202	annot_exons	novel
novel_circ_001954	ENSCHIG00000023695	3	+	7555621	7581451	1179	annot_exons	novel
novel_circ_001955	ENSCHIG00000026696	9	+	63239612	63240830	1219	one_exon	novel
novel_circ_001956	ENSCHIG00000010626	1	+	89574848	89653132	1760	annot_exons	novel
novel_circ_001957	ENSCHIG00000011437	28	+	38120959	38124182	260	annot_exons	novel
novel_circ_001958	ENSCHIG00000021767	6	-	98502123	98505904	342	annot_exons	novel
novel_circ_001959	ENSCHIG00000000386	24	+	32684001	32720344	892	annot_exons	novel
novel_circ_001960	ENSCHIG00000003788	24	-	61846847	61851294	728	annot_exons	novel
novel_circ_001961	ENSCHIG00000019417	2	-	132044980	132049428	486	annot_exons	novel
novel_circ_001962	ENSCHIG00000022041	6	+	46281770	46306720	1186	annot_exons	novel
novel_circ_001963	ENSCHIG00000024241	3	-	18970938	19064352	720	annot_exons	novel
novel_circ_001964	ENSCHIG00000018977	12	+	10552799	10556295	381	annot_exons	novel
novel_circ_001965	ENSCHIG00000019880	6	-	42450482	42490461	1480	annot_exons	novel
novel_circ_001966	ENSCHIG00000004539	15	-	52837007	52837363	357	antisense	novel
novel_circ_001967	ENSCHIG00000012255	5	+	7273501	7295884	609	annot_exons	novel
novel_circ_001968	ENSCHIG00000027109	5	-	92485468	92490307	263	annot_exons	novel
novel_circ_001969	ENSCHIG00000024345	3	+	72167775	72175826	410	annot_exons	novel
novel_circ_001970	ENSCHIG00000015467	5	-	68926471	68943006	16536	antisense	novel
novel_circ_001971	ENSCHIG00000010211	9	-	56258764	56323128	2916	exon_intron	novel
novel_circ_001972	ENSCHIG00000019154	28	-	37190230	37196674	350	exon_intron	novel
novel_circ_001973	ENSCHIG00000017132	4	+	22221800	22233114	520	annot_exons	novel
novel_circ_001974	NA	13	-	46832974	46839708	6735	intergenic	novel
novel_circ_001975	ENSCHIG00000019963	25	-	40408628	40423262	722	annot_exons	novel
novel_circ_001976	ENSCHIG00000020603	25	-	21035719	21046450	466	annot_exons	novel
novel_circ_001977	ENSCHIG00000011235	3	-	86452005	86466519	931	annot_exons	novel
novel_circ_001978	ENSCHIG00000003358	24	-	45911617	45929222	1461	annot_exons	novel
novel_circ_001979	NA	19	+	36738284	36738541	258	intergenic	novel
novel_circ_001980	ENSCHIG00000024309	22	-	37414059	37414563	505	antisense	novel
novel_circ_001981	ENSCHIG00000019725	22	+	33961720	33984926	645	annot_exons	novel
novel_circ_001982	NA	8	+	88618418	88632403	13986	intergenic	novel
novel_circ_001983	ENSCHIG00000019341	7	+	15752737	15771397	833	annot_exons	novel
novel_circ_001984	ENSCHIG00000025981	8	-	25367262	25382757	391	annot_exons	novel
novel_circ_001985	ENSCHIG00000008235	7	-	934615	935241	179	annot_exons	novel
novel_circ_001986	ENSCHIG00000011243	10	-	69088389	69111760	372	annot_exons	novel
novel_circ_001987	ENSCHIG00000018380	26	+	29240204	29244032	415	annot_exons	novel
novel_circ_001988	ENSCHIG00000012868	2	+	51136420	51148507	566	annot_exons	novel
novel_circ_001989	ENSCHIG00000003358	24	-	45924052	45935336	827	annot_exons	novel
novel_circ_001990	NA	2	-	118046672	118048883	2212	intergenic	novel
novel_circ_001991	ENSCHIG00000021876	21	+	18923318	18939416	16099	antisense	novel
novel_circ_001992	NA	21	-	44959956	44960195	240	intergenic	novel
novel_circ_001993	ENSCHIG00000011413	17	+	66130968	66136964	290	annot_exons	novel
novel_circ_001994	ENSCHIG00000007336	20	+	2903232	2994502	35078	exon_intron	novel
novel_circ_001995	NA	3	-	25476696	25477373	678	intergenic	novel
novel_circ_001996	ENSCHIG00000011781	25	-	9161581	9161972	392	one_exon	novel
novel_circ_001997	ENSCHIG00000015121	2	-	40849043	40851205	546	annot_exons	novel
novel_circ_001998	ENSCHIG00000002331	12	-	2337898	2378442	479	annot_exons	novel
[truncated: 17,040 more rows]
