# Supplementary material for: Candidate circRNAs related to skeletal muscle development in Dazu black goats
Source: Anim Biotechnol. 2023 Nov 30;35(1):2286609. doi: 10.1080/10495398.2023.2286609 (PMC12674388; doi:10.1080/10495398.2023.2286609)
Supplement: Supplemental Material [file LABT_A_2286609_SM8306.zip › Supplementary tables/Table S6 DEcircRNAs between groups from longissimus dorsi in 12 DBGs.xlsx]

## Sheet: Sheet1
Table S6 DEcircRNAs between groups from longissimus dorsi in 12 DBGs(FDR<0.001)
id	D-1_rpm	D-2_rpm	D-3_rpm	D-4_rpm	D-5_rpm	D-6_rpm	E75-1_rpm	E75-2_rpm	E75-3_rpm	E75-4_rpm	E75-5_rpm	E75-6_rpm	DC_mean	ET_mean	log2(fc)	PValue	FDR	source_gene	chr	strand	genomic_start	genomic_end	spliced_length	annot_type	circRNA
novel_circ_009106	2087.91	2276.47	1998.48	2347.34	2385.4	2104.16	358.809	289.211	555.338	581.835	670.924	470.39	2199.96	487.751	-2.17326	4.54767e-32	8.65785e-28	ENSCHIG00000024152	25	-	25843362	25844208	324	annot_exons	novel
novel_circ_013357	891.711	709.548	1039.21	776.937	747.234	1177.33	0	0	61.7043	0	23.1353	0	890.328	14.1399	-5.97649	2.01268e-31	1.91587e-27	ENSCHIG00000013226	16	-	78739186	78739754	569	exon_intron	novel
novel_circ_016981	43.4981	19.7097	0	0	28.7398	50.0989	1004.66	867.632	493.634	785.477	740.329	841.751	23.6744	788.915	5.05847	3.71882e-27	2.35996e-23	ENSCHIG00000011344	19	+	29065472	29134802	69331	antisense	novel
novel_circ_018461	0	39.4194	39.9696	0	0	25.0495	550.173	939.935	925.564	901.844	532.112	742.721	17.4064	765.392	5.45851	1.29096e-25	6.1443e-22	ENSCHIG00000015851	22	-	11920527	11920955	429	exon_intron	novel
novel_circ_014881	43.4981	19.7097	79.9392	115.714	0	75.1484	669.776	759.178	1028.4	843.661	694.059	841.751	55.6682	806.138	3.8561	4.45388e-24	1.41322e-20	ENSCHIG00000013969	5	-	56597990	56600543	692	annot_exons	novel
novel_circ_001818	1152.7	1300.84	1279.03	1355.51	747.234	926.83	167.444	108.454	20.5681	58.1835	92.5412	49.5148	1127.02	82.7843	-3.76702	2.13336e-23	5.80213e-20	ENSCHIG00000020615	17	+	7167427	7168082	656	exon_intron	novel
novel_circ_011876	282.738	778.532	759.423	628.161	804.713	500.989	0	0	0	0	46.2706	0	625.76	7.71177	-6.3424	2.87104e-20	5.46589e-17	ENSCHIG00000021249	4	-	13867324	13867915	348	annot_exons	novel
novel_circ_006816	1326.69	1202.29	879.332	1190.2	1005.89	1753.46	95.6823	0	123.409	87.2753	161.947	173.302	1226.31	106.936	-3.51951	4.30803e-20	7.45603e-17	ENSCHIG00000014281	2	-	91581430	91582895	324	annot_exons	novel
novel_circ_006109	3523.35	3064.85	1398.94	2611.83	1149.59	1027.03	23.9206	144.605	82.2724	116.367	46.2706	74.2721	2129.26	81.2847	-4.71123	4.08847e-19	6.48636e-16	ENSCHIG00000025921	10	-	57881637	57881971	335	exon_intron	novel
novel_circ_018052	2283.65	2739.65	3237.54	2380.4	3678.69	2229.4	454.491	578.421	267.385	232.734	670.924	346.603	2758.22	425.093	-2.69789	5.83735e-19	8.54857e-16	ENSCHIG00000019621	26	-	5539505	5553446	435	annot_exons	novel
novel_circ_004942	173.992	118.258	79.9392	165.306	229.918	100.198	789.379	759.178	1254.65	1047.3	1318.71	1114.08	144.602	1047.22	2.8564	7.38427e-19	1.00416e-15	NA	21	+	65088278	65088715	438	intergenic	novel
novel_circ_001692	1043.95	1034.76	1079.18	743.875	1178.33	876.732	191.365	162.681	123.409	174.551	300.759	123.787	992.805	179.425	-2.46813	1.36622e-18	1.73401e-15	ENSCHIG00000009295	29	-	21943942	21956670	535	annot_exons	novel
novel_circ_000885	1348.44	1675.32	2038.45	2958.97	1666.91	1452.87	215.285	198.832	143.977	203.642	0	173.302	1856.83	155.84	-3.5747	3.7582e-18	4.47179e-15	ENSCHIG00000017048	11	+	7260854	7261056	203	one_exon	novel
novel_circ_003771	0	29.5645	39.9696	0	28.7398	0	287.047	361.513	370.226	320.009	416.435	396.118	16.379	358.558	4.45229	2.22222e-17	2.48863e-14	ENSCHIG00000025829	4	+	88612268	88621716	802	annot_exons	novel
novel_circ_011510	0	59.129	0	33.0611	28.7398	0	502.332	560.346	287.953	349.101	485.841	346.603	20.155	422.029	4.38813	4.73562e-16	4.50784e-13	ENSCHIG00000011298	1	+	77071880	77073679	365	annot_exons	novel
novel_circ_000407	434.981	354.774	479.635	1008.36	459.836	450.891	0	36.1513	20.5681	29.0918	23.1353	0	531.414	18.1577	-4.87118	4.9814e-16	4.516e-13	ENSCHIG00000020615	17	+	7228667	7235869	777	annot_exons	novel
novel_circ_006257	108.745	68.9839	79.9392	132.245	28.7398	150.297	598.015	560.346	555.338	465.468	578.382	594.177	94.8249	558.621	2.55853	1.07595e-15	9.31092e-13	ENSCHIG00000019541	20	+	6753919	6757992	493	exon_intron	novel
novel_circ_002535	43.4981	39.4194	0	82.6528	0	0	358.809	578.421	575.907	320.009	393.3	495.148	27.595	453.599	4.03894	3.11877e-15	2.58153e-12	ENSCHIG00000025290	21	+	25199184	25201543	2360	one_exon	novel
novel_circ_016850	130.494	88.6935	319.757	99.1834	86.2193	200.396	813.3	795.329	1090.11	1134.58	763.465	990.295	154.124	931.179	2.59497	1.54845e-14	1.22831e-11	ENSCHIG00000009302	19	+	40184021	40186478	956	exon_intron	novel
novel_circ_018883	6089.74	3794.11	5475.84	5223.66	4684.58	3406.73	1698.36	1283.37	575.907	1018.21	1087.36	1089.32	4779.11	1125.42	-2.08628	3.6892e-14	2.8094e-11	ENSCHIG00000009703	4	+	33600215	33618663	1293	annot_exons	novel
novel_circ_014529	152.243	197.097	159.878	33.0611	143.699	25.0495	980.744	741.102	1213.52	930.936	647.788	1163.6	118.505	946.281	2.99732	4.39841e-14	3.22065e-11	ENSCHIG00000015571	4	-	83767171	83770631	365	annot_exons	novel
novel_circ_003510	43.4981	0	0	33.0611	0	50.0989	382.729	379.589	267.385	610.927	462.706	792.236	21.1097	482.595	4.51484	4.8766e-14	3.43855e-11	ENSCHIG00000022254	9	-	10775003	10782638	428	annot_exons	novel
novel_circ_015605	195.742	197.097	79.9392	413.264	344.877	50.0989	1889.73	2313.69	1809.99	1134.58	1966.5	2030.1	213.503	1857.43	3.12098	7.84646e-14	5.15107e-11	ENSCHIG00000020734	17	-	63965206	63968427	516	annot_exons	novel
novel_circ_005984	0	0	0	0	57.4795	25.0495	526.253	397.665	946.132	989.12	624.653	198.059	13.7548	613.647	5.4794	1.00777e-13	6.18902e-11	ENSCHIG00000018662	24	+	29162254	29171481	621	annot_exons	novel
novel_circ_004823	173.992	344.919	359.727	413.264	546.055	125.247	1339.55	1626.81	1295.79	1570.95	1480.66	1559.71	327.201	1478.91	2.17629	3.76743e-13	2.17347e-10	ENSCHIG00000020910	24	+	61335363	61361504	490	annot_exons	novel
novel_circ_016130	1522.43	985.484	919.301	1008.36	3764.91	2680.29	47.8412	108.454	123.409	116.367	231.353	148.544	1813.46	129.328	-3.80964	4.31882e-13	2.41828e-10	ENSCHIG00000010063	28	-	36033442	36034542	235	annot_exons	novel
novel_circ_017785	173.992	167.532	639.514	181.836	603.535	425.841	0	0	0	0	0	0	365.375	0.001	-18.479	9.98689e-13	5.42299e-10	ENSCHIG00000012960	19	-	41900829	41901309	275	annot_exons	novel
novel_circ_000660	500.228	364.629	239.818	628.161	287.398	701.385	71.7618	0	0	0	0	49.5148	453.603	20.2128	-4.48809	5.09542e-12	2.48735e-09	ENSCHIG00000020615	17	+	7224976	7235869	1095	annot_exons	novel
novel_circ_010358	86.9962	197.097	239.818	198.367	316.137	400.792	861.141	1066.46	1192.95	1570.95	902.277	965.538	239.868	1093.22	2.18827	6.03602e-11	2.87285e-08	ENSCHIG00000017274	20	-	28403184	28419184	486	annot_exons	novel
novel_circ_005503	239.24	206.952	159.878	148.775	258.658	200.396	0	18.0757	0	29.0918	0	0	202.316	7.86124	-4.68571	6.37721e-11	2.9612e-08	ENSCHIG00000000448	28	-	4182234	4191454	608	annot_exons	novel
novel_circ_017000	630.723	709.548	999.241	694.284	661.015	300.594	143.524	54.227	143.977	0	69.4059	74.2721	665.901	80.9009	-3.04108	1.05463e-10	4.66929e-08	ENSCHIG00000018259	1	+	144955622	144971887	2337	exon_intron	novel
novel_circ_000778	0	19.7097	39.9696	16.5306	0	25.0495	287.047	361.513	143.977	465.468	231.353	297.089	16.8766	297.741	4.14097	1.16163e-10	4.95939e-08	ENSCHIG00000025125	5	+	83763790	83776845	445	annot_exons	novel
novel_circ_003064	0	39.4194	0	0	0	0	215.285	307.286	123.409	290.918	370.165	173.302	6.56989	246.727	5.2309	1.17225e-10	4.95939e-08	ENSCHIG00000012921	15	-	75031902	75032676	775	one_exon	novel
novel_circ_013864	21.7491	78.8387	39.9696	66.1223	28.7398	100.198	358.809	397.665	370.226	290.918	277.624	371.361	55.9362	344.433	2.62237	1.34554e-10	5.56877e-08	ENSCHIG00000022767	12	-	61337141	61337487	347	one_exon	novel
novel_circ_015345	1283.19	1813.29	1319	909.181	1465.73	526.039	215.285	162.681	370.226	116.367	208.218	247.574	1219.41	220.058	-2.47022	2.80408e-10	1.13583e-07	ENSCHIG00000019881	15	-	37975441	37986974	543	annot_exons	novel
novel_circ_012258	3305.86	2581.97	2677.96	2529.18	2184.22	601.187	550.173	253.059	143.977	320.009	416.435	346.603	2313.4	338.376	-2.77331	3.02291e-10	1.19896e-07	ENSCHIG00000026086	13	-	31410139	31419644	664	exon_intron	novel
novel_circ_010667	0	9.85484	0	33.0611	0	0	263.126	488.043	143.977	465.468	115.676	272.331	7.15266	291.437	5.34856	3.15876e-10	1.22728e-07	ENSCHIG00000018630	1	-	151487374	151501537	1360	annot_exons	novel
novel_circ_002752	326.236	482.887	359.727	347.142	344.877	275.544	0	108.454	0	0	92.5412	24.7574	356.069	37.6254	-3.24238	5.72099e-10	2.13561e-07	ENSCHIG00000023318	2	-	38166731	38170598	270	annot_exons	novel
novel_circ_010211	1696.43	867.226	399.696	1570.4	2327.92	1277.52	191.365	162.681	102.84	116.367	323.894	173.302	1356.53	178.408	-2.92667	5.61109e-10	2.13561e-07	ENSCHIG00000005312	12	-	35520126	35550205	2027	annot_exons	novel
novel_circ_016760	674.221	78.8387	79.9392	198.367	431.096	275.544	0	0	0	0	0	0	289.668	0.001	-18.144	8.21996e-10	2.95267e-07	ENSCHIG00000024231	11	-	71788434	71788701	268	intronic	novel
novel_circ_000537	173.992	98.5484	79.9392	49.5917	28.7398	50.0989	358.809	379.589	452.498	494.56	578.382	767.479	80.1518	505.219	2.6561	8.21788e-10	2.95267e-07	ENSCHIG00000013615	7	+	83511054	83511982	283	annot_exons	novel
novel_circ_014821	0	29.5645	39.9696	0	0	0	406.65	72.3027	308.521	320.009	277.624	618.934	11.589	334.007	4.84905	8.3802e-10	2.95449e-07	ENSCHIG00000021918	14	-	65523686	65554189	1923	annot_exons	novel
novel_circ_006905	434.981	177.387	279.787	479.386	316.137	475.94	47.8412	72.3027	41.1362	0	23.1353	49.5148	360.603	38.9883	-3.2093	8.96329e-10	3.1026e-07	ENSCHIG00000020109	23	+	42364674	42406135	288	annot_exons	novel
novel_circ_003178	304.487	1123.45	1918.54	1024.9	1724.39	2930.79	8754.93	9543.95	7137.13	10153	10596	9135.47	1504.42	9220.08	2.61557	1.04522e-09	3.55339e-07	ENSCHIG00000010227	24	-	42654784	42656566	425	annot_exons	novel
novel_circ_008381	0	9.85484	0	99.1834	0	50.0989	430.571	506.119	329.089	174.551	370.165	272.331	26.5229	347.137	3.7102	1.4746e-09	4.91304e-07	ENSCHIG00000016013	21	-	23975771	23995586	655	annot_exons	novel
novel_circ_017958	65.2472	285.79	279.787	33.0611	114.959	200.396	837.22	1265.3	1151.81	1134.58	856.006	618.934	163.207	977.308	2.58211	1.64898e-09	5.3209e-07	ENSCHIG00000020993	26	-	35788754	35801781	514	annot_exons	novel
novel_circ_003755	21.7491	19.7097	0	0	0	0	191.365	307.286	123.409	203.642	138.812	173.302	6.90979	189.636	4.77845	2.05436e-09	6.5185e-07	ENSCHIG00000019995	1	-	63733037	63747883	1041	annot_exons	novel
novel_circ_011463	326.236	413.903	879.332	413.264	1465.73	1703.36	0	0	102.84	0	92.5412	49.5148	866.971	40.8161	-4.40877	2.59995e-09	8.11441e-07	ENSCHIG00000016491	27	-	26044975	26054357	2438	annot_exons	novel
novel_circ_017212	282.738	404.048	119.909	198.367	517.316	275.544	1483.08	1464.13	1419.2	1076.39	1064.22	792.236	299.654	1216.54	2.02142	2.65706e-09	8.15888e-07	ENSCHIG00000025930	2	+	44207256	44212985	732	annot_exons	novel
novel_circ_017300	587.225	305.5	239.818	545.509	1436.99	400.792	47.8412	90.3783	61.7043	29.0918	23.1353	24.7574	585.972	46.1514	-3.66639	3.96779e-09	1.19903e-06	ENSCHIG00000020444	22	-	59517657	59518836	1180	one_exon	novel
novel_circ_004696	0	49.2742	0	82.6528	57.4795	25.0495	239.206	596.497	411.362	698.202	161.947	569.42	35.7427	446.106	3.64167	4.31711e-09	1.28421e-06	ENSCHIG00000005917	13	+	36053214	36098605	1035	annot_exons	novel
novel_circ_002928	43.4981	59.129	0	49.5917	0	0	95.6823	216.908	473.066	814.569	809.735	792.236	25.3698	533.699	4.39484	7.6587e-09	2.24317e-06	ENSCHIG00000019015	17	-	37959936	37966733	3824	exon_intron	novel
novel_circ_016767	0	9.85484	199.848	33.0611	57.4795	50.0989	334.888	415.74	452.498	610.927	439.571	346.603	58.3904	433.371	2.8918	7.89272e-09	2.27669e-06	ENSCHIG00000020910	24	+	61409409	61429437	616	annot_exons	novel
novel_circ_005443	0	0	0	0	0	25.0495	239.206	325.362	82.2724	261.826	115.676	123.787	4.17491	191.355	5.51836	8.14503e-09	2.3144e-06	ENSCHIG00000025605	25	-	26354696	26358050	1210	annot_exons	novel
novel_circ_002034	695.97	522.306	559.575	793.467	459.836	350.693	95.6823	36.1513	185.113	87.2753	92.5412	198.059	563.641	115.804	-2.2831	8.59904e-09	2.40748e-06	ENSCHIG00000014561	24	-	46778157	46824427	1490	annot_exons	novel
novel_circ_004011	0	9.85484	79.9392	0	0	0	215.285	198.832	287.953	174.551	138.812	198.059	14.9657	202.249	3.7564	1.47439e-08	4.06803e-06	ENSCHIG00000019338	2	+	121212428	121228199	654	annot_exons	novel
novel_circ_000724	695.97	1192.44	959.271	776.937	2270.44	1502.97	119.603	289.211	0	116.367	46.2706	0	1233	95.2419	-3.69444	1.57707e-08	4.28919e-06	ENSCHIG00000021949	22	-	50251463	50251834	372	exon_intron	novel
novel_circ_012092	239.24	157.677	199.848	115.714	201.178	25.0495	0	0	0	0	0	0	156.451	0.001	-17.2554	1.66143e-08	4.45496e-06	NA	23	-	28911510	28912847	1338	intergenic	novel
novel_circ_004234	152.243	216.806	759.423	413.264	775.974	526.039	23.9206	108.454	0	0	0	0	473.958	22.0624	-4.4251	2.25654e-08	5.91048e-06	ENSCHIG00000024104	8	-	94430647	94440108	1108	annot_exons	novel
novel_circ_000384	587.225	778.532	279.787	495.917	1149.59	826.633	143.524	108.454	143.977	203.642	92.5412	99.0295	686.281	131.861	-2.37978	2.26634e-08	5.91048e-06	ENSCHIG00000022917	11	-	2264344	2267611	553	annot_exons	novel
novel_circ_001479	21.7491	49.2742	0	0	28.7398	0	358.809	108.454	123.409	378.193	370.165	544.662	16.6272	313.949	4.23891	2.71223e-08	6.88473e-06	ENSCHIG00000005327	10	-	97941407	97941825	419	one_exon	novel
novel_circ_006205	21.7491	39.4194	39.9696	49.5917	86.2193	50.0989	334.888	343.438	205.681	290.918	208.218	519.905	47.8413	317.174	2.72895	2.77603e-08	6.95396e-06	ENSCHIG00000022375	14	+	51286974	51290387	627	annot_exons	novel
novel_circ_015652	456.73	206.952	559.575	562.039	718.494	350.693	71.7618	0	61.7043	0	115.676	99.0295	475.747	58.0287	-3.03536	2.88699e-08	7.13799e-06	ENSCHIG00000026086	13	-	31417524	31419644	385	annot_exons	novel
novel_circ_000060	0	39.4194	0	0	0	0	215.285	234.984	226.249	58.1835	231.353	123.787	6.56989	181.64	4.78907	5.04553e-08	1.21591e-05	ENSCHIG00000000425	24	+	37493484	37495397	1914	one_exon	novel
novel_circ_010398	0	19.7097	0	0	0	0	143.524	36.1513	226.249	203.642	185.082	173.302	3.28495	161.325	5.61796	5.02698e-08	1.21591e-05	ENSCHIG00000026905	2	-	102252482	102267717	665	annot_exons	novel
novel_circ_015389	108.745	88.6935	119.909	281.02	114.959	75.1484	0	0	0	0	0	0	131.412	0.001	-17.0037	5.58196e-08	1.32837e-05	ENSCHIG00000009126	18	+	23528245	23544662	706	annot_exons	novel
novel_circ_001844	391.483	88.6935	199.848	115.714	57.4795	125.247	0	0	0	0	0	0	163.078	0.001	-17.3152	5.80102e-08	1.36346e-05	ENSCHIG00000027194	7	-	29471574	29477355	334	annot_exons	novel
novel_circ_009352	0	0	0	0	0	0	23.9206	180.757	123.409	145.459	138.812	173.302	0.001	130.943	16.9986	6.21838e-08	1.44373e-05	ENSCHIG00000010763	6	+	7264135	7268635	408	annot_exons	novel
novel_circ_001151	0	0	0	0	0	0	95.6823	144.605	82.2724	58.1835	161.947	247.574	0.001	131.711	17.007	6.40901e-08	1.47006e-05	ENSCHIG00000008333	6	+	57884292	57889208	784	annot_exons	novel
novel_circ_008017	0	19.7097	39.9696	0	86.2193	25.0495	358.809	126.53	287.953	261.826	231.353	272.331	28.4913	256.467	3.17018	6.6025e-08	1.49641e-05	ENSCHIG00000008249	12	-	62439331	62441187	570	annot_exons	novel
novel_circ_007199	0	0	79.9392	33.0611	0	0	119.603	361.513	164.545	203.642	277.624	222.816	18.8334	224.957	3.57829	7.43977e-08	1.66633e-05	ENSCHIG00000009329	14	+	38197051	38212731	1390	annot_exons	novel
novel_circ_013489	521.977	433.613	239.818	628.161	28.7398	75.1484	0	0	20.5681	0	23.1353	0	321.243	7.2839	-5.46281	9.41836e-08	2.08496e-05	ENSCHIG00000026869	5	+	64128442	64135440	453	annot_exons	novel
novel_circ_014340	65.2472	88.6935	39.9696	0	229.918	100.198	1076.43	578.421	575.907	320.009	601.518	470.39	87.3377	603.779	2.78934	1.01044e-07	2.21111e-05	ENSCHIG00000011298	1	+	77040536	77043092	343	annot_exons	novel
novel_circ_001729	0	29.5645	0	0	0	0	95.6823	216.908	61.7043	232.734	138.812	148.544	4.92742	149.064	4.91896	1.02886e-07	2.22585e-05	ENSCHIG00000010517	20	-	67863572	67864342	369	annot_exons	novel
novel_circ_018973	130.494	187.242	359.727	198.367	344.877	0	1148.19	1717.19	1357.49	1163.67	786.6	792.236	203.451	1160.9	2.51248	1.21787e-07	2.51576e-05	ENSCHIG00000021548	5	+	12285972	12311446	472	annot_exons	novel
novel_circ_004481	0	59.129	39.9696	0	28.7398	50.0989	334.888	198.832	102.84	320.009	485.841	297.089	29.6562	289.917	3.28923	1.20369e-07	2.51576e-05	ENSCHIG00000009302	19	+	40184021	40186464	942	exon_intron	novel
novel_circ_017932	0	0	0	0	0	0	191.365	90.3783	41.1362	145.459	185.082	99.0295	0.001	125.408	16.9363	1.22894e-07	2.51576e-05	ENSCHIG00000010808	17	+	18339237	18340825	410	annot_exons	novel
novel_circ_004919	369.734	433.613	159.878	413.264	344.877	601.187	95.6823	0	82.2724	116.367	46.2706	24.7574	387.092	60.8916	-2.66836	1.50919e-07	3.02442e-05	ENSCHIG00000020936	9	+	47734650	47755040	2083	annot_exons	novel
novel_circ_008696	195.742	167.532	119.909	82.6528	143.699	25.0495	0	0	0	0	0	0	122.431	0.001	-16.9016	1.53981e-07	3.05364e-05	ENSCHIG00000023488	8	-	75173716	75174221	506	exon_intron	novel
novel_circ_018957	195.742	118.258	119.909	165.306	201.178	175.346	0	18.0757	20.5681	29.0918	0	24.7574	162.623	15.4155	-3.39908	1.74184e-07	3.41867e-05	ENSCHIG00000016963	10	-	1347457	1348187	440	annot_exons	novel
novel_circ_013162	0	0	0	0	0	0	215.285	36.1513	102.84	116.367	115.676	148.544	0.001	122.477	16.9022	1.89881e-07	3.65148e-05	ENSCHIG00000015932	17	+	38684738	38694897	1711	annot_exons	novel
novel_circ_009240	413.232	305.5	359.727	396.734	143.699	225.445	119.603	18.0757	0	58.1835	23.1353	0	307.389	36.4996	-3.07412	2.02399e-07	3.84537e-05	ENSCHIG00000011401	4	-	89961204	89962848	359	annot_exons	novel
novel_circ_015037	21.7491	0	0	0	0	25.0495	143.524	180.757	226.249	145.459	161.947	49.5148	7.79976	151.242	4.27728	2.16838e-07	4.04721e-05	ENSCHIG00000001204	3	+	52825578	52825987	410	one_exon	novel
novel_circ_007110	239.24	197.097	199.848	247.958	201.178	325.643	0	72.3027	61.7043	29.0918	46.2706	0	235.161	34.8949	-2.75256	2.29974e-07	4.25073e-05	ENSCHIG00000017489	21	-	56069083	56077983	360	annot_exons	novel
novel_circ_009372	347.985	404.048	439.666	198.367	86.2193	200.396	23.9206	36.1513	61.7043	0	23.1353	24.7574	279.447	28.2781	-3.30481	2.49273e-07	4.51967e-05	ENSCHIG00000023339	19	+	25943954	25949366	581	annot_exons	novel
novel_circ_014349	326.236	246.371	679.484	396.734	689.754	876.732	23.9206	126.53	164.545	0	23.1353	24.7574	535.885	60.4813	-3.14736	2.70222e-07	4.85328e-05	ENSCHIG00000006655	12	+	53602385	53618860	199	annot_exons	novel
novel_circ_012548	43.4981	88.6935	0	66.1223	143.699	0	382.729	614.573	370.226	349.101	208.218	297.089	57.0021	370.322	2.69969	3.22312e-07	5.73474e-05	ENSCHIG00000022583	21	-	31747055	31758938	745	annot_exons	novel
novel_circ_010757	195.742	167.532	159.878	165.306	143.699	225.445	23.9206	0	0	58.1835	23.1353	24.7574	176.267	21.6661	-3.02425	3.84433e-07	6.7767e-05	ENSCHIG00000014126	6	-	102177481	102182472	384	annot_exons	novel
novel_circ_003283	43.4981	88.6935	79.9392	33.0611	114.959	100.198	550.173	397.665	431.93	174.551	277.624	396.118	76.7248	371.343	2.27499	4.1173e-07	7.1913e-05	ENSCHIG00000007382	6	+	50615303	50642085	26783	exon_intron	novel
novel_circ_007970	413.232	364.629	359.727	198.367	1178.33	475.94	47.8412	126.53	61.7043	0	69.4059	74.2721	498.371	63.2922	-2.97712	4.21103e-07	7.28814e-05	ENSCHIG00000017967	14	+	44499310	44560445	879	annot_exons	novel
novel_circ_017683	43.4981	9.85484	0	0	0	0	143.524	144.605	185.113	116.367	69.4059	173.302	8.89216	138.719	3.96349	4.50348e-07	7.72407e-05	ENSCHIG00000019194	2	-	108321299	108326021	307	annot_exons	novel
novel_circ_012073	717.719	305.5	319.757	677.753	862.193	400.792	47.8412	72.3027	123.409	116.367	208.218	123.787	547.286	115.321	-2.24664	5.27771e-07	8.89178e-05	ENSCHIG00000005312	12	-	35549483	35552054	1002	annot_exons	novel
novel_circ_009118	260.989	59.129	279.787	297.55	373.617	100.198	0	18.0757	41.1362	0	23.1353	0	228.545	13.7245	-4.05765	5.69732e-07	9.43178e-05	NA	2	-	118033677	118033941	265	intergenic	novel
novel_circ_016069	0	0	0	0	0	0	191.365	126.53	267.385	29.0918	23.1353	420.875	0.001	176.397	17.4285	6.04327e-07	9.91826e-05	ENSCHIG00000023789	10	+	74125763	74126558	796	one_exon	novel
novel_circ_012565	2283.65	1153.02	1518.85	2496.12	3247.59	3657.22	119.603	488.043	863.86	407.285	277.624	49.5148	2392.74	367.655	-2.70224	8.33503e-07	0.000133346	ENSCHIG00000012124	20	+	32683050	32684958	200	annot_exons	novel
novel_circ_016870	86.9962	59.129	0	66.1223	0	50.0989	167.444	253.059	185.113	494.56	300.759	346.603	43.7244	291.256	2.73578	1.0488e-06	0.000166392	ENSCHIG00000007371	4	+	8629572	8648660	1002	exon_intron	novel
novel_circ_007310	195.742	108.403	199.848	66.1223	201.178	100.198	0	36.1513	0	0	0	0	145.249	6.02522	-4.59137	1.0867e-06	0.000169578	ENSCHIG00000014923	12	+	74495943	74537065	488	annot_exons	novel
novel_circ_018726	152.243	246.371	159.878	363.672	546.055	726.435	0	0	20.5681	29.0918	23.1353	123.787	365.776	32.7637	-3.48079	1.13479e-06	0.000175643	ENSCHIG00000016491	27	-	26052116	26054357	2242	one_exon	novel
novel_circ_016919	0	0	0	0	0	50.0989	430.571	54.227	123.409	87.2753	323.894	198.059	8.34982	202.906	4.60292	1.21142e-06	0.000184504	ENSCHIG00000008249	12	-	62451289	62453502	223	annot_exons	novel
novel_circ_000444	152.243	88.6935	39.9696	0	57.4795	50.0989	191.365	506.119	370.226	261.826	323.894	544.662	64.7475	366.349	2.50032	1.2475e-06	0.000187599	ENSCHIG00000022767	12	-	61337141	61360653	743	annot_exons	novel
novel_circ_013767	0	0	0	0	0	0	119.603	234.984	82.2724	116.367	92.5412	24.7574	0.001	111.754	16.77	1.30918e-06	0.000194721	ENSCHIG00000017920	1	+	2843807	2861954	892	annot_exons	novel
novel_circ_010744	130.494	118.258	79.9392	181.836	86.2193	175.346	47.8412	0	0	0	0	0	128.682	7.97353	-4.01245	1.35742e-06	0.00020033	ENSCHIG00000021750	20	-	32583656	32595760	1097	exon_intron	novel
novel_circ_009382	130.494	147.823	0	148.775	114.959	100.198	0	0	0	0	0	0	107.041	0.001	-16.7078	1.36917e-06	0.000200509	ENSCHIG00000008048	8	+	79899398	79901673	2276	exon_intron	novel
novel_circ_004360	0	0	0	0	0	0	239.206	108.454	308.521	87.2753	23.1353	49.5148	0.001	136.018	17.0534	1.41404e-06	0.0002055	ENSCHIG00000009302	19	+	40184021	40187601	1096	exon_intron	novel
novel_circ_018074	86.9962	88.6935	159.878	82.6528	57.4795	100.198	0	0	0	0	0	0	95.9831	0.001	-16.5505	1.56174e-06	0.000224227	ENSCHIG00000019437	9	-	2155045	2157850	2806	one_exon	novel
novel_circ_005550	43.4981	216.806	119.909	82.6528	172.439	100.198	908.982	1156.84	390.794	436.376	439.571	346.603	122.584	613.195	2.32258	1.56646e-06	0.000224227	ENSCHIG00000017831	15	+	37018795	37019341	547	one_exon	novel
novel_circ_015696	0	68.9839	0	16.5306	114.959	50.0989	980.744	72.3027	370.226	785.477	231.353	594.177	41.7621	505.713	3.59805	1.65977e-06	0.000235811	NA	21	+	65197448	65198138	691	intergenic	novel
novel_circ_008185	326.236	49.2742	79.9392	148.775	57.4795	75.1484	0	0	0	0	0	0	122.809	0.001	-16.9061	1.74754e-06	0.000246442	ENSCHIG00000018326	12	+	57944711	57956788	1053	annot_exons	novel
novel_circ_017797	1043.95	670.129	1319	909.181	1034.63	450.891	263.126	343.438	123.409	29.0918	300.759	198.059	904.631	209.647	-2.10937	2.08528e-06	0.000291908	ENSCHIG00000009878	1	-	132757978	132765282	296	annot_exons	novel
novel_circ_010783	43.4981	9.85484	0	0	0	100.198	119.603	198.832	287.953	407.285	300.759	148.544	25.5918	243.829	3.25212	2.16578e-06	0.000300964	ENSCHIG00000013969	5	-	56597990	56601069	898	annot_exons	novel
novel_circ_000824	0	39.4194	0	0	0	0	143.524	108.454	143.977	58.1835	115.676	272.331	6.56989	140.358	4.41709	2.19123e-06	0.000302295	ENSCHIG00000017956	10	+	35730730	35737766	581	annot_exons	novel
novel_circ_016337	413.232	187.242	199.848	314.081	229.918	450.891	95.6823	90.3783	20.5681	87.2753	23.1353	0	299.202	52.8399	-2.50142	2.22774e-06	0.00030512	ENSCHIG00000011582	8	+	16777534	16778148	615	one_exon	novel
novel_circ_011373	239.24	216.806	79.9392	181.836	114.959	125.247	47.8412	18.0757	0	29.0918	23.1353	0	159.671	19.6906	-3.01952	2.36541e-06	0.000319381	ENSCHIG00000011401	4	-	89985233	90016815	1230	annot_exons	novel
novel_circ_009360	173.992	147.823	119.909	99.1834	86.2193	25.0495	334.888	560.346	555.338	349.101	670.924	247.574	108.696	453.028	2.0593	2.39555e-06	0.000321172	ENSCHIG00000022452	24	+	40253104	40263109	328	annot_exons	novel
novel_circ_007496	217.491	206.952	0	115.714	114.959	50.0989	0	0	0	0	0	0	117.536	0.001	-16.8427	3.02378e-06	0.000397012	NA	22	-	36639157	36647238	8082	intergenic	novel
novel_circ_000311	21.7491	29.5645	39.9696	33.0611	57.4795	75.1484	239.206	234.984	164.545	232.734	138.812	222.816	42.8287	205.516	2.2626	3.3339e-06	0.00043243	ENSCHIG00000007147	1	+	146114083	146120558	477	annot_exons	novel
novel_circ_013372	0	0	0	0	0	75.1484	143.524	325.362	82.2724	87.2753	185.082	198.059	12.5247	170.262	3.76491	3.46053e-06	0.000445146	ENSCHIG00000020210	17	+	66448183	66453684	423	exon_intron	novel
novel_circ_009576	239.24	305.5	159.878	462.856	229.918	275.544	47.8412	54.227	82.2724	58.1835	115.676	24.7574	278.823	63.8263	-2.12712	3.49992e-06	0.000447191	ENSCHIG00000023861	10	-	65378893	65391351	1019	annot_exons	novel
novel_circ_015157	86.9962	128.113	39.9696	16.5306	172.439	250.495	0	0	0	0	0	0	115.757	0.001	-16.8207	4.15653e-06	0.000510529	ENSCHIG00000025069	4	+	79898425	79903860	671	annot_exons	novel
novel_circ_014369	130.494	78.8387	279.787	165.306	172.439	150.297	23.9206	0	0	58.1835	0	0	162.86	13.684	-3.57307	4.29578e-06	0.000517217	ENSCHIG00000024701	18	-	54015598	54015811	214	one_exon	novel
novel_circ_018438	326.236	364.629	159.878	330.611	143.699	576.138	0	36.1513	0	29.0918	69.4059	123.787	316.865	43.0726	-2.87903	4.28581e-06	0.000517217	NA	16	+	36373645	36382293	8649	intergenic	novel
novel_circ_000131	65.2472	0	0	16.5306	57.4795	75.1484	95.6823	325.362	205.681	261.826	231.353	272.331	35.7343	232.039	2.69899	4.26009e-06	0.000517217	ENSCHIG00000012017	3	-	91707546	91708523	397	annot_exons	novel
novel_circ_015452	65.2472	39.4194	0	0	28.7398	100.198	239.206	343.438	205.681	87.2753	254.488	396.118	38.934	254.368	2.70781	4.31965e-06	0.000517217	ENSCHIG00000014848	17	+	17682557	17691694	482	annot_exons	novel
novel_circ_004245	521.977	344.919	279.787	330.611	172.439	100.198	23.9206	54.227	82.2724	0	0	74.2721	291.655	39.1153	-2.89846	4.35277e-06	0.000517925	ENSCHIG00000009703	4	+	33642373	33649791	610	annot_exons	novel
novel_circ_014729	43.4981	19.7097	39.9696	16.5306	0	50.0989	167.444	162.681	267.385	145.459	115.676	173.302	28.3012	171.991	2.6034	4.73831e-06	0.000560297	ENSCHIG00000008993	7	-	96222227	96225000	368	annot_exons	novel
novel_circ_010228	456.73	413.903	999.241	462.856	632.275	275.544	47.8412	54.227	41.1362	0	277.624	24.7574	540.091	74.2642	-2.86246	5.32824e-06	0.000619641	ENSCHIG00000001224	16	-	25961563	25967808	629	annot_exons	novel
novel_circ_014227	21.7491	9.85484	0	0	0	0	143.524	216.908	82.2724	116.367	92.5412	24.7574	5.26732	112.728	4.41964	5.3646e-06	0.000619641	ENSCHIG00000017123	14	-	42138740	42226351	3371	annot_exons	novel
novel_circ_002848	130.494	29.5645	39.9696	82.6528	57.4795	0	287.047	271.135	267.385	814.569	300.759	198.059	56.6935	356.492	2.65262	5.55793e-06	0.000633605	ENSCHIG00000010517	20	-	67909352	67914937	480	annot_exons	novel
novel_circ_013886	86.9962	88.6935	79.9392	16.5306	0	50.0989	239.206	180.757	370.226	378.193	208.218	198.059	53.7098	262.443	2.28875	5.63368e-06	0.000634639	ENSCHIG00000007371	4	+	8642310	8648660	749	annot_exons	novel
novel_circ_010465	43.4981	9.85484	0	0	0	25.0495	167.444	54.227	226.249	87.2753	115.676	297.089	13.0671	157.993	3.59586	5.72492e-06	0.000641123	ENSCHIG00000025009	2	-	34423519	34440338	406	annot_exons	novel
novel_circ_004226	21.7491	49.2742	0	16.5306	0	0	167.444	180.757	185.113	87.2753	92.5412	123.787	14.5923	139.486	3.25684	6.12751e-06	0.000682196	ENSCHIG00000023773	9	-	26507368	26538385	752	annot_exons	novel
novel_circ_004462	86.9962	98.5484	39.9696	99.1834	344.877	300.594	0	0	20.5681	0	0	24.7574	161.695	7.55424	-4.41984	6.59617e-06	0.000721712	ENSCHIG00000010125	2	+	10355928	10360277	368	exon_intron	novel
novel_circ_004846	65.2472	59.129	159.878	198.367	57.4795	125.247	23.9206	0	0	0	0	0	110.891	3.98676	-4.79779	6.72078e-06	0.000731144	ENSCHIG00000015980	3	-	91947834	91962873	1766	annot_exons	novel
novel_circ_011672	173.992	157.677	39.9696	115.714	143.699	25.0495	0	18.0757	0	0	0	0	109.35	3.01261	-5.1818	7.44565e-06	0.0008054	ENSCHIG00000026598	6	+	23966019	24004139	772	annot_exons	novel
novel_circ_010551	195.742	68.9839	119.909	16.5306	28.7398	75.1484	215.285	397.665	411.362	349.101	462.706	297.089	84.1755	355.535	2.07852	7.52634e-06	0.000809527	ENSCHIG00000016767	5	-	59264442	59278593	572	exon_intron	novel
novel_circ_004726	43.4981	29.5645	0	16.5306	0	0	119.603	234.984	164.545	58.1835	161.947	123.787	14.9322	143.841	3.26798	7.9536e-06	0.000850677	ENSCHIG00000015502	25	-	16643298	16647242	769	annot_exons	novel
novel_circ_007144	304.487	502.597	1119.15	710.814	546.055	1377.72	23.9206	54.227	61.7043	116.367	370.165	99.0295	760.137	120.902	-2.65242	8.18938e-06	0.000869951	ENSCHIG00000020615	17	+	7243729	7243998	270	one_exon	novel
novel_circ_015785	239.24	404.048	79.9392	314.081	57.4795	200.396	1124.27	379.589	1110.68	872.753	879.141	816.993	215.864	863.903	2.00075	8.22519e-06	0.000869951	ENSCHIG00000010536	11	-	37613503	37618604	824	exon_intron	novel
novel_circ_000845	43.4981	29.5645	39.9696	132.245	201.178	200.396	0	0	0	0	0	0	107.808	0.001	-16.7181	8.39217e-06	0.000882708	ENSCHIG00000009947	9	-	83263859	83265908	297	annot_exons	novel
novel_circ_008069	391.483	266.081	119.909	413.264	201.178	325.643	23.9206	72.3027	123.409	0	69.4059	0	286.26	48.1729	-2.57103	8.72683e-06	0.000912865	ENSCHIG00000020615	17	+	7228667	7231913	465	annot_exons	novel
