# Supplementary material for: Candidate circRNAs related to skeletal muscle development in Dazu black goats
Source: Anim Biotechnol. 2023 Nov 30;35(1):2286609. doi: 10.1080/10495398.2023.2286609 (PMC12674388; doi:10.1080/10495398.2023.2286609)
Supplement: Supplemental Material [file LABT_A_2286609_SM8306.zip › Supplementary tables/Table S7 HGs of DEcircRNAs between groups from longissimus dorsi in 12 DBGs.xlsx]

## Sheet: Sheet1
Table S7 HGs of DEcircRNAs between groups from longissimus dorsi in 12 DBGs
id	D-1_count	D-2_count	D-3_count	D-4_count	D-5_count	D-6_count	E75-1_count	E75-2_count	E75-3_count	E75-4_count	E75-5_count	E75-6_count	D-1_fpkm	D-2_fpkm	D-3_fpkm	D-4_fpkm	D-5_fpkm	D-6_fpkm	E75-1_fpkm	E75-2_fpkm	E75-3_fpkm	E75-4_fpkm	E75-5_fpkm	E75-6_fpkm	DC_mean	ET_mean	log2(fc)	PValue	FDR	Symbol	Description	KEGG_A_class	KEGG_B_class	Pathway	K_ID	GO Component	GO Function	GO Process
ENSCHIG00000000425	1038	1874	1003	1101	999	1590	11490	12921	6959	5887	7437	5033	8.31	11.5	12.87	7.75	12.03	20.13	128.73	129.06	89.28	78.68	106.12	76.27	12.0983	101.357	3.06656	2.30681e-20	7.35028e-19	EMILIN2	elastin microfibril interfacer 2 [Source:NCBI gene;Acc:102169064]	-	-	-	-	GO:0005576//extracellular region	GO:0005515//protein binding	-
ENSCHIG00000000448	1946	1727	895	2045	815	618	1038	801	1082	1250	902	931	26.96	18.34	19.88	24.92	16.98	13.54	20.12	13.85	24.02	28.98	22.27	24.4	20.1033	22.2733	0.147883	0.113093	0.192473	BMPR1A	bone morphogenetic protein receptor type 1A [Source:NCBI gene;Acc:100861241]	Environmental Information Processing;Environmental Information Processing;Human Diseases;Cellular Processes;Environmental Information Processing	Signaling molecules and interaction;Signal transduction;Cardiovascular diseases;Cellular community - eukaryotes;Signal transduction	ko04060//Cytokine-cytokine receptor interaction;ko04390//Hippo signaling pathway;ko05418//Fluid shear stress and atherosclerosis;ko04550//Signaling pathways regulating pluripotency of stem cells;ko04350//TGF-beta signaling pathway	K04673;K04673;K04673;K04673;K04673	GO:0005886//plasma membrane;GO:0005901//caveola;GO:0009897//external side of plasma membrane;GO:0009986//cell surface;GO:0016020//membrane;GO:0016021//integral component of membrane	GO:0000166//nucleotide binding;GO:0000981//DNA-binding transcription factor activity, RNA polymerase II-specific;GO:0004672//protein kinase activity;GO:0004674//protein serine/threonine kinase activity;GO:0004675//transmembrane receptor protein serine/threonine kinase activity;GO:0005524//ATP binding;GO:0016301//kinase activity;GO:0016740//transferase activity;GO:0042803//protein homodimerization…	GO:0001701//in utero embryonic development;GO:0001707//mesoderm formation;GO:0001756//somitogenesis;GO:0001880//Mullerian duct regression;GO:0002053//positive regulation of mesenchymal cell proliferation;GO:0002062//chondrocyte differentiation;GO:0003007//heart morphogenesis;GO:0003148//outflow tract septum morphogenesis;GO:0003151//outflow tract morphogenesis;GO:0003161//cardiac conduction syste…
ENSCHIG00000001204	24	22	8	17	2	3	39	56	56	50	38	27	1.51	1.05	0.8	0.94	0.15	0.34	3.44	4.38	5.57	5.21	4.19	3.2	0.798333	4.33167	2.43986	4.65574e-06	2.50533e-05	-	-	Metabolism;Metabolism	Global and overview maps;Glycan biosynthesis and metabolism	ko01100//Metabolic pathways;ko00604//Glycosphingolipid biosynthesis - ganglio series	K03373;K03373	GO:0005794//Golgi apparatus;GO:0016020//membrane;GO:0016021//integral component of membrane	GO:0008373//sialyltransferase activity;GO:0016740//transferase activity;GO:0016757//transferase activity, transferring glycosyl groups	GO:0006486//protein glycosylation;GO:0097503//sialylation
ENSCHIG00000001224	38	25	23	17	58	43	67	19	44	41	44	38	0.13	0.07	0.13	0.05	0.3	0.23	0.32	0.08	0.24	0.24	0.27	0.25	0.151667	0.233333	0.621488	0.772339	0.839445	NVL	nuclear VCP like [Source:NCBI gene;Acc:102184270]	Genetic Information Processing	Translation	ko03008//Ribosome biogenesis in eukaryotes	K14571	GO:0000176//nuclear exosome (RNase complex);GO:0005634//nucleus;GO:0005654//nucleoplasm;GO:0005697//telomerase holoenzyme complex;GO:0005730//nucleolus	GO:0005524//ATP binding;GO:1990275//preribosome binding	GO:0006364//rRNA processing;GO:0032092//positive regulation of protein binding;GO:0042254//ribosome biogenesis;GO:0042273//ribosomal large subunit biogenesis;GO:0051973//positive regulation of telomerase activity;GO:1904749//regulation of protein localization to nucleolus
ENSCHIG00000005312	15000	30047	4989	19881	14579	13354	4114	3370	4443	3800	4876	2866	87.62	133.82	46.58	102.09	127.45	122.69	33.55	24.47	41.49	36.94	50.6	31.7	103.375	36.4583	-1.50357	7.5111e-13	1.08375e-11	LMO7	LIM domain 7 [Source:NCBI gene;Acc:102182606]	Cellular Processes	Cellular community - eukaryotes	ko04520//Adherens junction	K06084	GO:0005635//nuclear envelope;GO:0005654//nucleoplasm;GO:0005737//cytoplasm;GO:0005886//plasma membrane;GO:0016324//apical plasma membrane	GO:0005515//protein binding;GO:0046872//metal ion binding	GO:0023051//regulation of signaling;GO:0030155//regulation of cell adhesion
ENSCHIG00000005327	20	13	12	30	6	15	201	124	111	184	138	162	0.07	0.04	0.07	0.1	0.03	0.09	1.04	0.57	0.66	1.14	0.91	1.14	0.0666667	0.91	3.77083	2.22772e-25	1.16154e-23	KCNN2	potassium calcium-activated channel subfamily N member 2 [Source:NCBI gene;Acc:102185838]	Organismal Systems;Organismal Systems;Organismal Systems;Organismal Systems	Nervous system;Endocrine system;Digestive system;Endocrine system	ko04726//Serotonergic synapse;ko04911//Insulin secretion;ko04976//Bile secretion;ko04929//GnRH secretion	K04943;K04943;K04943;K04943	GO:0005886//plasma membrane;GO:0009986//cell surface;GO:0016020//membrane;GO:0016021//integral component of membrane	GO:0005516//calmodulin binding;GO:0015269//calcium-activated potassium channel activity;GO:0016286//small conductance calcium-activated potassium channel activity;GO:0019904//protein domain specific binding;GO:0042803//protein homodimerization activity;GO:0051393//alpha-actinin binding	GO:0006813//potassium ion transport;GO:0071805//potassium ion transmembrane transport;GO:1901379//regulation of potassium ion transmembrane transport
ENSCHIG00000005917	0	0	0	0	0	0	0	0	0	9	7	0	0	0	0	0	0	0	0	0	0	0.09	0.08	0	0.001	0.0283333	4.82443	0.201234	0.304985	ARMC4	armadillo repeat containing 4 [Source:NCBI gene;Acc:102184165]	-	-	-	-	GO:0005930//axoneme;GO:0097546//ciliary base	GO:0005515//protein binding	GO:0003341//cilium movement;GO:0003356//regulation of cilium beat frequency;GO:0007368//determination of left/right symmetry;GO:0007507//heart development;GO:0021591//ventricular system development;GO:0036158//outer dynein arm assembly
ENSCHIG00000006655	428	601	406	396	303	345	181	169	272	264	195	267	3.01	3.24	4.57	2.45	3.2	3.83	1.78	1.48	3.06	3.1	2.44	3.55	3.38333	2.56833	-0.397613	2.13824e-05	0.000101144	CDK8	cyclin dependent kinase 8 [Source:NCBI gene;Acc:102191436]	-	-	-	-	GO:0005634//nucleus;GO:0005730//nucleolus;GO:0016592//mediator complex;GO:0032991//protein-containing complex	GO:0000166//nucleotide binding;GO:0004672//protein kinase activity;GO:0004674//protein serine/threonine kinase activity;GO:0005524//ATP binding	GO:0006468//protein phosphorylation
ENSCHIG00000007147	255	599	278	281	414	492	935	1162	819	691	656	581	1.45	2.62	2.54	1.41	3.55	4.44	7.46	8.26	7.48	6.57	6.67	6.27	2.66833	7.11833	1.4156	0.00142981	0.00448936	DIP2A	disco interacting protein 2 homolog A [Source:NCBI gene;Acc:102176647]	-	-	-	-	GO:0009986//cell surface	GO:0003824//catalytic activity	GO:0010629//negative regulation of gene expression;GO:0042981//regulation of apoptotic process
ENSCHIG00000007371	100	126	68	93	19	88	343	160	365	330	306	349	1.15	1.11	1.25	0.95	0.33	1.61	5.55	2.3	6.75	6.36	6.28	7.63	1.06667	5.81167	2.44584	3.4288e-10	3.51171e-09	EZH2	enhancer of zeste 2 polycomb repressive complex 2 subunit [Source:NCBI gene;Acc:102190101]	Metabolism;Human Diseases;Metabolism	Global and overview maps;Cancers;Amino acid metabolism	ko01100//Metabolic pathways;ko05206//MicroRNAs in cancer;ko00310//Lysine degradation	K11430;K11430;K11430	GO:0000781//chromosome, telomeric region;GO:0000790//nuclear chromatin;GO:0005634//nucleus;GO:0035098//ESC/E(Z) complex;GO:0045120//pronucleus	GO:0000978//RNA polymerase II proximal promoter sequence-specific DNA binding;GO:0000979//RNA polymerase II core promoter sequence-specific DNA binding;GO:0003677//DNA binding;GO:0003682//chromatin binding;GO:0003714//transcription corepressor activity;GO:0003723//RNA binding;GO:0005515//protein binding;GO:0016279//protein-lysine N-methyltransferase activity;GO:0018024//histone-lysine N-methyltra…	GO:0000122//negative regulation of transcription by RNA polymerase II;GO:0001932//regulation of protein phosphorylation;GO:0006306//DNA methylation;GO:0006348//chromatin silencing at telomere;GO:0006357//regulation of transcription by RNA polymerase II;GO:0008284//positive regulation of cell proliferation;GO:0010468//regulation of gene expression;GO:0010718//positive regulation of epithelial to m…
ENSCHIG00000008249	1001	827	329	294	294	692	59916	57834	28376	38435	26408	27653	3.5	2.21	1.84	0.9	1.54	3.82	291.87	251.36	158.17	223.11	163.84	182.04	2.30167	211.732	6.52341	5.13145e-68	3.92413e-65	POSTN	periostin [Source:NCBI gene;Acc:102172638]	-	-	-	-	GO:0005802//trans-Golgi network;GO:0031012//extracellular matrix;GO:0062023//collagen-containing extracellular matrix	GO:0005515//protein binding;GO:0008201//heparin binding;GO:0046872//metal ion binding	GO:0007155//cell adhesion;GO:0008593//regulation of Notch signaling pathway;GO:0009888//tissue development;GO:0030198//extracellular matrix organization;GO:0071307//cellular response to vitamin K
ENSCHIG00000008333	1937	2738	722	1941	1269	1205	1969	1349	1428	1640	1959	1226	10.46	11.64	5.74	9.21	11.02	11.01	14.89	8.93	11.13	14.81	18.86	11.67	9.84667	13.3817	0.44255	0.869363	0.911253	-	TBC1 domain family member 1 [Source:NCBI gene;Acc:102189380]	Environmental Information Processing	Signal transduction	ko04152//AMPK signaling pathway	K18341	-	GO:0005515//protein binding	-
ENSCHIG00000008993	0	0	0	0	0	10	0	0	0	0	0	0	0	0	0	0	0	0.55	0	0	0	0	0	0	0.0916667	0.001	-6.51833	0.237606	1	PEX11G	peroxisomal biogenesis factor 11 gamma [Source:NCBI gene;Acc:102170966]	Cellular Processes	Transport and catabolism	ko04146//Peroxisome	K13353	GO:0005777//peroxisome;GO:0005779//integral component of peroxisomal membrane;GO:0031231//intrinsic component of peroxisomal membrane;GO:0032991//protein-containing complex	-	GO:0016559//peroxisome fission;GO:0044375//regulation of peroxisome size
ENSCHIG00000009126	1262	1538	701	1465	516	711	2039	1625	1767	1641	1754	1353	8.55	7.98	7.61	8.73	5.25	7.66	19.32	13.73	19.17	18.55	21.18	17.34	7.63	18.215	1.25537	1.39526e-08	1.1473e-07	FTO	FTO alpha-ketoglutarate dependent dioxygenase [Source:NCBI gene;Acc:102183353]	-	-	-	-	GO:0005634//nucleus;GO:0005737//cytoplasm;GO:0016607//nuclear speck	GO:0008198//ferrous iron binding;GO:0035515//oxidative RNA demethylase activity;GO:0035516//oxidative DNA demethylase activity;GO:0043734//DNA-N1-methyladenine dioxygenase activity;GO:1990931//RNA N6-methyladenosine dioxygenase activity;GO:1990984//tRNA demethylase activity	GO:0001659//temperature homeostasis;GO:0006307//DNA dealkylation involved in DNA repair;GO:0010883//regulation of lipid storage;GO:0035552//oxidative single-stranded DNA demethylation;GO:0035553//oxidative single-stranded RNA demethylation;GO:0040014//regulation of multicellular organism growth;GO:0042245//RNA repair;GO:0044065//regulation of respiratory system process;GO:0060612//adipose tissue …
ENSCHIG00000009295	330	530	153	710	173	162	91	78	107	89	146	58	3.32	4.09	2.47	6.29	2.63	2.58	1.28	0.98	1.72	1.5	2.61	1.1	3.56333	1.53167	-1.21813	5.55026e-08	4.20238e-07	ANO5	anoctamin 5 [Source:NCBI gene;Acc:102184038]	-	-	-	-	GO:0005886//plasma membrane;GO:0016020//membrane;GO:0016021//integral component of membrane;GO:0031982//vesicle	GO:0005229//intracellular calcium activated chloride channel activity;GO:0046983//protein dimerization activity	GO:0006821//chloride transport;GO:1902476//chloride transmembrane transport
ENSCHIG00000009302	36	57	17	51	14	10	142	198	144	169	114	105	0.56	0.67	0.43	0.69	0.32	0.25	3.05	3.78	3.53	4.31	3.11	3.04	0.486667	3.47	2.83393	3.11018e-16	6.69978e-15	CDC6	cell division cycle 6 [Source:NCBI gene;Acc:102188081]	Cellular Processes	Cell growth and death	ko04110//Cell cycle	K02213	GO:0000922//spindle pole;GO:0005634//nucleus;GO:0051233//spindle midzone	GO:0019900//kinase binding	GO:0000278//mitotic cell cycle;GO:0006270//DNA replication initiation;GO:0030071//regulation of mitotic metaphase/anaphase transition;GO:0032467//positive regulation of cytokinesis;GO:0051301//cell division;GO:0051984//positive regulation of chromosome segregation
ENSCHIG00000009329	59	250	143	34	39	87	439	494	312	106	180	246	0.72	1.83	1.84	0.37	0.65	1.69	5.05	4.44	3.94	2.19	3.41	4.1	1.18333	3.855	1.70387	0.000959477	0.00314233	ZNF704	zinc finger protein 704 [Source:NCBI gene;Acc:102179496]	-	-	-	-	GO:0005634//nucleus	GO:0000987//proximal promoter sequence-specific DNA binding;GO:0003676//nucleic acid binding	GO:0006357//regulation of transcription by RNA polymerase II
ENSCHIG00000009703	2463	5869	1570	3276	2000	2692	596	525	423	426	596	376	21.32	38.46	21.71	25.33	25.76	36.3	7.1	5.74	5.78	6.06	9.5	6.08	28.1467	6.71	-2.06858	8.17209e-30	6.11352e-28	AASS	aminoadipate-semialdehyde synthase [Source:NCBI gene;Acc:102185894]	Metabolism;Metabolism	Global and overview maps;Amino acid metabolism	ko01100//Metabolic pathways;ko00310//Lysine degradation	K14157;K14157	GO:0005739//mitochondrion;GO:0043231//intracellular membrane-bounded organelle	GO:0016491//oxidoreductase activity;GO:0047131//saccharopine dehydrogenase (NAD+, L-glutamate-forming) activity	GO:0019477//L-lysine catabolic process;GO:0055114//oxidation-reduction process
ENSCHIG00000009878	4869	3938	1830	3352	1202	888	438	325	518	748	511	768	61.34	37.59	36.67	37.11	20.7	11.23	4.63	2.93	6.42	8.67	7.58	9.6	34.1067	6.63833	-2.36116	8.45593e-11	9.36411e-10	PPP2R3A	protein phosphatase 2 regulatory subunit B''alpha [Source:NCBI gene;Acc:102191740]	Environmental Information Processing;Human Diseases;Organismal Systems;Organismal Systems;Environmental Information Processing;Environmental Information Processing;Genetic Information Processing	Signal transduction;Infectious diseases;Circulatory system;Nervous system;Signal transduction;Signal transduction;Translation	ko04151//PI3K-Akt signaling pathway;ko05165//Human papillomavirus infection;ko04261//Adrenergic signaling in cardiomyocytes;ko04728//Dopaminergic synapse;ko04152//AMPK signaling pathway;ko04071//Sphingolipid signaling pathway;ko03015//mRNA surveillance pathway	K11583;K11583;K11583;K11583;K11583;K11583;K11583	GO:0000159//protein phosphatase type 2A complex	GO:0005509//calcium ion binding	-
ENSCHIG00000009947	3937	1808	930	3766	851	957	450	425	523	451	421	376	152.2	53.57	57.65	128.1	49.48	58.52	24.35	20.5	32.41	29.11	29.01	27.52	83.2533	27.15	-1.61656	2.02866e-11	2.44309e-10	-	superoxide dismutase 2 [Source:NCBI gene;Acc:100860856]	Human Diseases;Environmental Information Processing;Organismal Systems;Organismal Systems;Environmental Information Processing;Cellular Processes;Organismal Systems	Neurodegenerative diseases;Signal transduction;Aging;Aging;Signal transduction;Transport and catabolism;Aging	ko05016//Huntington disease;ko04068//FoxO signaling pathway;ko04212//Longevity regulating pathway - worm;ko04211//Longevity regulating pathway - mammal;ko04013//MAPK signaling pathway - fly;ko04146//Peroxisome;ko04213//Longevity regulating pathway - multiple species	K04564;K04564;K04564;K04564;K04564;K04564;K04564	-	GO:0004784//superoxide dismutase activity;GO:0016491//oxidoreductase activity;GO:0046872//metal ion binding	GO:0006801//superoxide metabolic process;GO:0019430//removal of superoxide radicals;GO:0055114//oxidation-reduction process
ENSCHIG00000010063	83081	196671	91623	185323	88391	71321	14445	13047	13624	12773	10314	8262	793.18	1425.93	1377.88	1552.62	1233.2	1045.22	186.79	152.15	206.08	200.24	173.62	147.85	1238.01	177.788	-2.79978	1.06734e-63	6.3878e-61	ACTN2	actinin alpha 2 [Source:NCBI gene;Acc:102172326]	Human Diseases	Cardiovascular diseases	ko05412//Arrhythmogenic right ventricular cardiomyopathy (ARVC)	K21073	GO:0005886//plasma membrane;GO:0005925//focal adhesion;GO:0030017//sarcomere;GO:0030018//Z disc;GO:0030175//filopodium	GO:0003779//actin binding;GO:0005509//calcium ion binding;GO:0005515//protein binding;GO:0005546//phosphatidylinositol-4,5-bisphosphate binding;GO:0008092//cytoskeletal protein binding;GO:0019904//protein domain specific binding;GO:0030274//LIM domain binding;GO:0030374//nuclear receptor transcription coactivator activity;GO:0030375//thyroid hormone receptor coactivator activity;GO:0031432//titin…	GO:0006936//muscle contraction;GO:0030035//microspike assembly;GO:0042391//regulation of membrane potential;GO:0043267//negative regulation of potassium ion transport;GO:0043268//positive regulation of potassium ion transport;GO:0045214//sarcomere organization;GO:0048041//focal adhesion assembly;GO:0051695//actin filament uncapping;GO:0055013//cardiac muscle cell development;GO:0072659//protein l…
ENSCHIG00000010125	192	226	100	246	117	100	91	47	113	86	79	77	5.38	4.84	4.49	6.05	4.94	4.44	3.58	1.65	5.09	4.02	3.94	4.1	5.02333	3.73	-0.429469	6.45146e-05	0.000275961	FAM76A	family with sequence similarity 76 member A [Source:NCBI gene;Acc:102177290]	-	-	-	-	GO:0005654//nucleoplasm	-	-
ENSCHIG00000010227	68	192	106	54	0	24	381	851	701	948	344	618	0.21	0.46	0.53	0.15	0	0.12	1.68	3.34	3.54	4.98	1.93	3.69	0.245	3.19333	3.70421	1.42412e-07	1.00735e-06	PIEZO2	piezo type mechanosensitive ion channel component 2 [Source:NCBI gene;Acc:102178229]	-	-	-	-	GO:0016020//membrane;GO:0016021//integral component of membrane	GO:0008381//mechanosensitive ion channel activity	GO:0034220//ion transmembrane transport
ENSCHIG00000010517	44	380	82	156	69	56	427	331	318	145	224	382	0.25	1.83	0.89	0.9	0.65	0.36	3.49	2.38	2.91	1.4	2.29	4.54	0.813333	2.835	1.80143	0.000598216	0.00205655	ADAMTS16	ADAM metallopeptidase with thrombospondin type 1 motif 16 [Source:NCBI gene;Acc:102180970]	-	-	-	-	-	GO:0004222//metalloendopeptidase activity;GO:0008233//peptidase activity;GO:0008237//metallopeptidase activity	GO:0001658//branching involved in ureteric bud morphogenesis;GO:0006508//proteolysis
ENSCHIG00000010536	263	257	121	273	123	116	279	145	613	609	412	426	1.23	0.92	0.9	1.12	0.86	0.86	1.82	0.84	4.59	4.75	3.43	3.77	0.981667	3.2	1.70477	0.000263222	0.000986186	CCDC88A	coiled-coil domain containing 88A [Source:NCBI gene;Acc:102188227]	-	-	-	-	GO:0005623//cell;GO:0005783//endoplasmic reticulum;GO:0005794//Golgi apparatus;GO:0005814//centriole;GO:0005829//cytosol;GO:0005886//plasma membrane;GO:0016020//membrane;GO:0030027//lamellipodium;GO:0031252//cell leading edge;GO:0031410//cytoplasmic vesicle;GO:0036064//ciliary basal body	GO:0001965//G-protein alpha-subunit binding;GO:0003779//actin binding;GO:0005080//protein kinase C binding;GO:0005085//guanyl-nucleotide exchange factor activity;GO:0005092//GDP-dissociation inhibitor activity;GO:0005154//epidermal growth factor receptor binding;GO:0005158//insulin receptor binding;GO:0008017//microtubule binding;GO:0035091//phosphatidylinositol binding;GO:0042169//SH2 domain bin…	GO:0001932//regulation of protein phosphorylation;GO:0006275//regulation of DNA replication;GO:0007264//small GTPase mediated signal transduction;GO:0010975//regulation of neuron projection development;GO:0016477//cell migration;GO:0030032//lamellipodium assembly;GO:0031929//TOR signaling;GO:0032147//activation of protein kinase activity;GO:0032148//activation of protein kinase B activity;GO:0032…
ENSCHIG00000010763	0	0	1	0	4	3	0	0	0	0	5	0	0	0	0.01	0	0.06	0.05	0	0	0	0	0.09	0	0.02	0.015	-0.415037	0.674321	0.764708	PRSS12	serine protease 12 [Source:NCBI gene;Acc:102172610]	-	-	-	-	GO:0005886//plasma membrane;GO:0016020//membrane;GO:0030424//axon;GO:0030425//dendrite;GO:0031410//cytoplasmic vesicle;GO:0043083//synaptic cleft;GO:0043195//terminal bouton;GO:0045202//synapse	GO:0004252//serine-type endopeptidase activity;GO:0005044//scavenger receptor activity;GO:0008233//peptidase activity;GO:0008236//serine-type peptidase activity;GO:0016787//hydrolase activity	GO:0006508//proteolysis;GO:0006887//exocytosis;GO:0006897//endocytosis;GO:0031638//zymogen activation
ENSCHIG00000010808	0	30	0	0	36	11	0	100	41	0	0	11	0	0.09	0	0	0.22	0.07	0	0.5	0.27	0	0	0.09	0.0633333	0.143333	1.17834	0.745986	0.819643	KNTC1	kinetochore associated 1 [Source:NCBI gene;Acc:102189422]	-	-	-	-	GO:0000922//spindle pole;GO:0005828//kinetochore microtubule;GO:0005829//cytosol;GO:0005886//plasma membrane;GO:0015629//actin cytoskeleton;GO:0016020//membrane;GO:0016021//integral component of membrane;GO:1990423//RZZ complex	-	GO:0007093//mitotic cell cycle checkpoint
ENSCHIG00000011298	140	189	79	88	35	62	724	945	562	569	658	639	1.71	1.77	1.54	0.94	0.64	1.2	12.4	14.41	11.01	11.62	14.33	14.8	1.3	13.095	3.33243	2.04058e-32	1.89788e-30	P3H2	prolyl 3-hydroxylase 2 [Source:NCBI gene;Acc:102189992]	-	-	-	-	GO:0005604//basement membrane;GO:0005654//nucleoplasm;GO:0005783//endoplasmic reticulum;GO:0005794//Golgi apparatus	GO:0005506//iron ion binding;GO:0005515//protein binding;GO:0016491//oxidoreductase activity;GO:0016705//oxidoreductase activity, acting on paired donors, with incorporation or reduction of molecular oxygen;GO:0019797//procollagen-proline 3-dioxygenase activity;GO:0031418//L-ascorbic acid binding	GO:0008285//negative regulation of cell proliferation;GO:0019511//peptidyl-proline hydroxylation;GO:0032963//collagen metabolic process;GO:0055114//oxidation-reduction process
ENSCHIG00000011344	0	82	17	4	14	30	5	0	2	7	4	4	0	0.28	0.12	0.01	0.09	0.21	0.03	0	0.01	0.05	0.03	0.03	0.118333	0.025	-2.24286	0.00698507	0.0182718	-	myosin heavy chain 13 [Source:NCBI gene;Acc:102180345]	Human Diseases;Human Diseases;Cellular Processes	Infectious diseases;Infectious diseases;Cellular community - eukaryotes	ko05132//Salmonella infection;ko05130//Pathogenic Escherichia coli infection;ko04530//Tight junction	K10352;K10352;K10352	GO:0016459//myosin complex	GO:0000166//nucleotide binding;GO:0003774//motor activity;GO:0003779//actin binding;GO:0005515//protein binding;GO:0005524//ATP binding;GO:0051015//actin filament binding	-
ENSCHIG00000011401	1721	2030	470	1196	597	363	488	332	510	570	379	416	3.29	2.97	1.44	2.01	1.72	1.1	1.31	0.79	1.56	1.82	1.29	1.51	2.08833	1.38	-0.597684	0.000237589	0.000899949	DNAH11	dynein axonemal heavy chain 11 [Source:NCBI gene;Acc:106501759]	Human Diseases	Neurodegenerative diseases	ko05016//Huntington disease	K10408	GO:0005576//extracellular region;GO:0005930//axoneme;GO:0030286//dynein complex;GO:0031514//motile cilium;GO:0097728//9+0 motile cilium;GO:0097729//9+2 motile cilium;GO:0120134//proximal portion of axoneme	GO:0003777//microtubule motor activity;GO:0005524//ATP binding	GO:0003341//cilium movement;GO:0003351//epithelial cilium movement;GO:0003356//regulation of cilium beat frequency;GO:0007018//microtubule-based movement;GO:0007368//determination of left/right symmetry;GO:0007507//heart development;GO:0007611//learning or memory;GO:0030317//flagellated sperm motility;GO:0035545//determination of left/right asymmetry in nervous system;GO:0060287//epithelial ciliu…
ENSCHIG00000011582	280	510	147	603	535	839	205	217	190	139	180	127	6.21	8.17	4.84	11.37	17.38	28.65	6.13	5.76	6.33	4.91	6.72	5.08	12.77	5.82167	-1.13325	0.000105591	0.000431421	MOB3B	MOB kinase activator 3B [Source:NCBI gene;Acc:102168825]	-	-	-	-	-	-	GO:0035330//regulation of hippo signaling
ENSCHIG00000012017	576	705	383	664	471	558	558	438	673	801	564	640	4.45	4.16	4.72	4.5	5.47	6.81	6.04	4.22	8.34	10.34	7.79	9.35	5.01833	7.68	0.613898	0.532294	0.646578	TRIM33	tripartite motif containing 33 [Source:NCBI gene;Acc:102180642]	-	-	-	-	GO:0005634//nucleus	GO:0005515//protein binding;GO:0008270//zinc ion binding;GO:0046872//metal ion binding;GO:0070410//co-SMAD binding;GO:0070412//R-SMAD binding	GO:0016567//protein ubiquitination;GO:0017015//regulation of transforming growth factor beta receptor signaling pathway;GO:0030514//negative regulation of BMP signaling pathway
ENSCHIG00000012124	358	544	218	378	251	415	129	144	176	104	141	139	5.95	6.87	5.81	5.48	6.29	10.94	3.01	2.97	4.65	2.87	4.18	4.34	6.89	3.67	-0.908724	6.74934e-10	6.61714e-09	-	3-oxoacid CoA-transferase 1 [Source:NCBI gene;Acc:102188355]	Metabolism;Metabolism;Metabolism;Metabolism	Global and overview maps;Amino acid metabolism;Carbohydrate metabolism;Lipid metabolism	ko01100//Metabolic pathways;ko00280//Valine, leucine and isoleucine degradation;ko00650//Butanoate metabolism;ko00072//Synthesis and degradation of ketone bodies	K01027;K01027;K01027;K01027	GO:0005739//mitochondrion	GO:0008260//3-oxoacid CoA-transferase activity;GO:0008410//CoA-transferase activity;GO:0016740//transferase activity	GO:0046952//ketone body catabolic process
ENSCHIG00000012921	52	41	16	55	36	58	220	195	231	190	161	155	0.47	0.29	0.24	0.45	0.48	0.81	2.58	2.09	3.33	2.82	2.59	2.68	0.456667	2.68167	2.55392	5.30454e-13	7.91941e-12	TRPC6	transient receptor potential cation channel subfamily C member 6 [Source:NCBI gene;Acc:102177817]	Environmental Information Processing;Organismal Systems	Signal transduction;Development	ko04022//cGMP - PKG signaling pathway;ko04360//Axon guidance	K04969;K04969	GO:0005623//cell;GO:0005737//cytoplasm;GO:0005886//plasma membrane;GO:0016020//membrane;GO:0016021//integral component of membrane;GO:0036057//slit diaphragm	GO:0005216//ion channel activity;GO:0005261//cation channel activity;GO:0005262//calcium channel activity;GO:0005515//protein binding;GO:0015279//store-operated calcium channel activity;GO:0042803//protein homodimerization activity;GO:0070679//inositol 1,4,5 trisphosphate binding	GO:0006811//ion transport;GO:0007204//positive regulation of cytosolic calcium ion concentration;GO:0032414//positive regulation of ion transmembrane transporter activity;GO:0051928//positive regulation of calcium ion transport;GO:0055085//transmembrane transport;GO:0070588//calcium ion transmembrane transport
ENSCHIG00000012960	473	727	644	656	442	697	821	1111	607	490	634	494	7.56	8.91	16.51	9.23	10.63	17.62	18.37	22.16	15.55	13.08	18.07	14.95	11.7433	17.03	0.536236	0.598083	0.70321	RAB5C	RAB5C, member RAS oncogene family [Source:NCBI gene;Acc:102185034]	Cellular Processes;Environmental Information Processing;Human Diseases;Human Diseases;Cellular Processes;Human Diseases;Organismal Systems	Transport and catabolism;Signal transduction;Infectious diseases;Infectious diseases;Transport and catabolism;Infectious diseases;Excretory system	ko04144//Endocytosis;ko04014//Ras signaling pathway;ko05132//Salmonella infection;ko05152//Tuberculosis;ko04145//Phagosome;ko05146//Amoebiasis;ko04962//Vasopressin-regulated water reabsorption	K07889;K07889;K07889;K07889;K07889;K07889;K07889	-	GO:0003924//GTPase activity;GO:0005525//GTP binding	-
ENSCHIG00000013226	18	42	5	19	9	11	33	14	24	23	43	29	0.15	0.29	0.06	0.15	0.12	0.15	0.4	0.16	0.34	0.33	0.67	0.48	0.153333	0.396667	1.37126	0.0561756	0.107756	PPP1R12B	protein phosphatase 1 regulatory subunit 12B [Source:NCBI gene;Acc:102181773]	Cellular Processes;Human Diseases;Cellular Processes;Organismal Systems;Organismal Systems	Cell motility;Cancers;Cellular community - eukaryotes;Endocrine system;Circulatory system	ko04810//Regulation of actin cytoskeleton;ko05205//Proteoglycans in cancer;ko04510//Focal adhesion;ko04921//Oxytocin signaling pathway;ko04270//Vascular smooth muscle contraction	K12329;K12329;K12329;K12329;K12329	GO:0005737//cytoplasm	GO:0005515//protein binding;GO:0019208//phosphatase regulator activity;GO:0019901//protein kinase binding	GO:0007165//signal transduction;GO:0050790//regulation of catalytic activity
ENSCHIG00000013615	825	436	416	574	183	230	2185	1963	3166	3294	2519	2920	8.98	3.65	7.29	5.56	3.27	3.68	36.29	29.1	57.79	60.32	49.74	65.28	5.405	49.7533	3.20243	1.34661e-22	5.28092e-21	LMNB1	lamin B1 [Source:NCBI gene;Acc:102186582]	Cellular Processes;Cellular Processes	Cell growth and death;Cell growth and death	ko04210//Apoptosis;ko04214//Apoptosis - fly	K07611;K07611	GO:0005634//nucleus;GO:0005635//nuclear envelope;GO:0005637//nuclear inner membrane;GO:0005638//lamin filament;GO:0005654//nucleoplasm;GO:0005882//intermediate filament;GO:0016363//nuclear matrix;GO:0031965//nuclear membrane	GO:0003690//double-stranded DNA binding;GO:0043274//phospholipase binding;GO:1990837//sequence-specific double-stranded DNA binding	-
ENSCHIG00000013969	0	0	41	0	113	279	1522	2515	1402	1374	1206	1130	0	0	0.42	0	1.09	2.83	13.65	20.11	14.4	14.7	13.78	13.71	0.723333	15.0583	4.37976	0.00909254	0.0229607	ERBB3	erb-b2 receptor tyrosine kinase 3 [Source:NCBI gene;Acc:102173448]	Environmental Information Processing;Environmental Information Processing;Environmental Information Processing;Human Diseases;Human Diseases;Human Diseases;Environmental Information Processing	Signal transduction;Signal transduction;Signal transduction;Cancers;Cancers;Drug resistance;Signal transduction	ko04151//PI3K-Akt signaling pathway;ko04010//MAPK signaling pathway;ko04020//Calcium signaling pathway;ko05205//Proteoglycans in cancer;ko05206//MicroRNAs in cancer;ko01521//EGFR tyrosine kinase inhibitor resistance;ko04012//ErbB signaling pathway	K05084;K05084;K05084;K05084;K05084;K05084;K05084	GO:0005615//extracellular space;GO:0016020//membrane;GO:0016021//integral component of membrane;GO:0016323//basolateral plasma membrane;GO:0016324//apical plasma membrane;GO:0016328//lateral plasma membrane;GO:0038143//ERBB3:ERBB2 complex;GO:0043235//receptor complex	GO:0000166//nucleotide binding;GO:0004672//protein kinase activity;GO:0004713//protein tyrosine kinase activity;GO:0004714//transmembrane receptor protein tyrosine kinase activity;GO:0005524//ATP binding;GO:0019838//growth factor binding;GO:0030296//protein tyrosine kinase activator activity;GO:0031625//ubiquitin protein ligase binding;GO:0038132//neuregulin binding;GO:0042802//identical protein …	GO:0003197//endocardial cushion development;GO:0006468//protein phosphorylation;GO:0007162//negative regulation of cell adhesion;GO:0007165//signal transduction;GO:0007169//transmembrane receptor protein tyrosine kinase signaling pathway;GO:0007422//peripheral nervous system development;GO:0009968//negative regulation of signal transduction;GO:0010628//positive regulation of gene expression;GO:00…
ENSCHIG00000014126	14	63	10	43	29	81	0	5	2	2	3	0	0.32	1.11	0.37	0.86	0.99	2.92	0	0.14	0.07	0.08	0.12	0	1.095	0.0683333	-4.0022	2.82539e-08	2.22364e-07	SLC10A6	solute carrier family 10 member 6 [Source:NCBI gene;Acc:102185257]	-	-	-	-	GO:0005886//plasma membrane;GO:0016020//membrane;GO:0016021//integral component of membrane	GO:0043250//sodium-dependent organic anion transmembrane transporter activity	GO:0043251//sodium-dependent organic anion transport
ENSCHIG00000014281	24430	18066	17138	33687	15938	7440	682	307	860	567	1133	489	31.64	17.93	35.59	38.39	31.05	15.24	1.24	0.5	1.79	1.23	2.62	1.2	28.3067	1.43	-4.30705	1.95957e-46	4.49558e-44	NEB	nebulin [Source:NCBI gene;Acc:102180806]	-	-	-	-	GO:0030018//Z disc;GO:0043292//contractile fiber	GO:0003779//actin binding;GO:0005515//protein binding	-
ENSCHIG00000014561	1599	2301	529	1659	1054	1011	1334	860	1211	1172	959	1155	17.09	20.37	10.4	16.03	18.57	18.5	19.62	12.53	17.64	17.78	18.01	20.18	16.8267	17.6267	0.0670103	0.366613	0.490135	-	protein inhibitor of activated STAT 2 [Source:NCBI gene;Acc:102186543]	Environmental Information Processing;Genetic Information Processing	Signal transduction;Folding, sorting and degradation	ko04630//Jak-STAT signaling pathway;ko04120//Ubiquitin mediated proteolysis	K16063;K16063	-	GO:0008270//zinc ion binding;GO:0019789//SUMO transferase activity	GO:0016925//protein sumoylation
ENSCHIG00000014848	682	359	287	400	211	121	371	456	438	353	407	287	17.29	6.98	11.67	8.92	8.05	4.85	13.17	14.43	17.8	14.95	18.4	13.78	9.62667	15.4217	0.67985	0.400835	0.525002	TMEM120B	transmembrane protein 120B [Source:NCBI gene;Acc:102180246]	-	-	-	-	GO:0005637//nuclear inner membrane;GO:0016020//membrane;GO:0016021//integral component of membrane	-	GO:0045444//fat cell differentiation;GO:0051291//protein heterooligomerization
ENSCHIG00000014923	3526	5557	1822	4800	1905	1634	927	934	955	1009	969	766	16.01	19.3	13.29	19.18	13	11.74	5.88	5.27	6.95	7.64	7.87	6.57	15.42	6.69667	-1.20329	1.15544e-21	4.26397e-20	VWA8	von Willebrand factor A domain containing 8 [Source:NCBI gene;Acc:102176618]	-	-	-	-	GO:0005739//mitochondrion	GO:0005524//ATP binding;GO:0016887//ATPase activity	-
ENSCHIG00000015502	9	19	10	18	9	5	103	121	124	139	120	122	0.16	0.26	0.29	0.29	0.26	0.14	2.64	2.78	3.64	4.28	3.92	4.26	0.233333	3.58667	3.94218	3.48814e-38	4.7208e-36	SYT17	synaptotagmin 17 [Source:NCBI gene;Acc:102179440]	-	-	-	-	GO:0005802//trans-Golgi network;GO:0016020//membrane	-	GO:1903861//positive regulation of dendrite extension
ENSCHIG00000015571	166	121	84	145	20	22	1751	1324	1809	2155	1189	2040	1.56	0.8	1.26	1.16	0.32	0.39	22.1	14.73	26.81	33.15	19.98	36.01	0.915	25.4633	4.79851	1.62051e-31	1.4118e-29	SEMA3A	semaphorin 3A [Source:NCBI gene;Acc:102182192]	Organismal Systems	Development	ko04360//Axon guidance	K06840	-	GO:0005515//protein binding;GO:0030215//semaphorin receptor binding;GO:0038191//neuropilin binding;GO:0045499//chemorepellent activity	GO:0001764//neuron migration;GO:0002027//regulation of heart rate;GO:0007411//axon guidance;GO:0007413//axonal fasciculation;GO:0008045//motor neuron axon guidance;GO:0010633//negative regulation of epithelial cell migration;GO:0010977//negative regulation of neuron projection development;GO:0021612//facial nerve structural organization;GO:0021637//trigeminal nerve structural organization;GO:0021…
ENSCHIG00000015851	5	0	0	0	15	0	0	18	0	0	0	0	0.02	0	0	0	0.1	0	0	0.1	0	0	0	0	0.02	0.0166667	-0.263034	0.826351	0.881288	SCN5A	sodium voltage-gated channel alpha subunit 5 [Source:NCBI gene;Acc:102176565]	Organismal Systems	Circulatory system	ko04261//Adrenergic signaling in cardiomyocytes	K04838	GO:0001518//voltage-gated sodium channel complex;GO:0005654//nucleoplasm;GO:0005730//nucleolus;GO:0005783//endoplasmic reticulum;GO:0005886//plasma membrane;GO:0005901//caveola;GO:0009986//cell surface;GO:0014704//intercalated disc;GO:0016020//membrane;GO:0016021//integral component of membrane;GO:0030018//Z disc;GO:0030315//T-tubule;GO:0042383//sarcolemma	GO:0005216//ion channel activity;GO:0005244//voltage-gated ion channel activity;GO:0005248//voltage-gated sodium channel activity;GO:0005272//sodium channel activity;GO:0005516//calmodulin binding;GO:0017134//fibroblast growth factor binding;GO:0019899//enzyme binding;GO:0019901//protein kinase binding;GO:0019904//protein domain specific binding;GO:0030506//ankyrin binding;GO:0031625//ubiquitin p…	GO:0002027//regulation of heart rate;GO:0006811//ion transport;GO:0006814//sodium ion transport;GO:0010765//positive regulation of sodium ion transport;GO:0034765//regulation of ion transmembrane transport;GO:0035725//sodium ion transmembrane transport;GO:0051899//membrane depolarization;GO:0055085//transmembrane transport;GO:0060048//cardiac muscle contraction;GO:0060307//regulation of ventricul…
ENSCHIG00000015932	7414	9351	4555	9084	2219	1777	23248	19491	15086	20560	13580	15964	12.85	12.44	12.64	13.84	5.79	4.88	56.45	42.29	41.83	59.44	41.99	52.29	10.4067	49.0483	2.2367	4.6161e-11	5.30049e-10	FAT4	FAT atypical cadherin 4 [Source:NCBI gene;Acc:102179034]	Environmental Information Processing;Environmental Information Processing	Signal transduction;Signal transduction	ko04391//Hippo signaling pathway -fly;ko04392//Hippo signaling pathway - multiple species	K16669;K16669	GO:0005886//plasma membrane;GO:0016020//membrane;GO:0016021//integral component of membrane;GO:0045177//apical part of cell	GO:0005509//calcium ion binding	GO:0001658//branching involved in ureteric bud morphogenesis;GO:0001822//kidney development;GO:0003007//heart morphogenesis;GO:0007009//plasma membrane organization;GO:0007155//cell adhesion;GO:0007156//homophilic cell adhesion via plasma membrane adhesion molecules;GO:0007157//heterophilic cell-cell adhesion via plasma membrane cell adhesion molecules;GO:0007219//Notch signaling pathway;GO:00085…
ENSCHIG00000015980	19644	5130	917	26450	1777	329	704	476	1690	1868	1018	1220	108.03	21.62	8.08	127.98	14.69	2.86	5.42	3.27	14.9	17.15	9.98	12.7	47.21	10.57	-2.15912	0.000145689	0.000577763	AMPD1	adenosine monophosphate deaminase 1 [Source:NCBI gene;Acc:102188819]	Metabolism;Metabolism	Global and overview maps;Nucleotide metabolism	ko01100//Metabolic pathways;ko00230//Purine metabolism	K01490;K01490	-	GO:0003876//AMP deaminase activity;GO:0016787//hydrolase activity;GO:0019239//deaminase activity;GO:0046872//metal ion binding	GO:0009168//purine ribonucleoside monophosphate biosynthetic process;GO:0032264//IMP salvage
ENSCHIG00000016013	63	83	50	73	15	33	459	221	328	343	354	385	1	0.64	0.85	1.05	0.3	0.72	8.91	3.49	6.37	6.38	7.59	8.19	0.76	6.82167	3.16605	3.58553e-26	2.00629e-24	SH3GL3	SH3 domain containing GRB2 like 3, endophilin A3 [Source:NCBI gene;Acc:102168209]	Cellular Processes	Transport and catabolism	ko04144//Endocytosis	K11247	GO:0005737//cytoplasm	GO:0005515//protein binding;GO:0042802//identical protein binding	GO:0006897//endocytosis
ENSCHIG00000016491	2549	2369	553	2743	947	724	147	123	205	272	336	164	17.22	12.82	7.02	16.92	11.16	8.86	3.26	2.67	5.49	7.32	7.65	5.32	12.3333	5.285	-1.22259	3.80422e-16	8.06858e-15	MTUS1	microtubule associated scaffold protein 1 [Source:NCBI gene;Acc:102168885]	-	-	-	-	GO:0005730//nucleolus;GO:0015630//microtubule cytoskeleton	-	-
ENSCHIG00000016767	425	480	211	437	166	196	246	153	371	298	340	241	7	6.05	5.57	6.32	4.12	5.1	5.66	3.14	9.77	8.17	9.97	7.51	5.69333	7.37	0.372391	0.627488	0.727787	CDK17	cyclin dependent kinase 17 [Source:NCBI gene;Acc:102186841]	-	-	-	-	-	GO:0004672//protein kinase activity;GO:0005524//ATP binding	GO:0006468//protein phosphorylation
ENSCHIG00000016963	4401	7612	4070	6120	3238	3949	1711	2229	1691	1511	1459	1227	86.04	114.03	127.58	105.26	95.19	122.09	46.81	54.38	52.98	49.32	50.83	45.41	108.365	49.955	-1.1172	4.56478e-28	2.94768e-26	PSMC1	proteasome 26S subunit, ATPase 1 [Source:NCBI gene;Acc:102190237]	Human Diseases;Human Diseases;Human Diseases;Genetic Information Processing	Infectious diseases;Infectious diseases;Cancers;Folding, sorting and degradation	ko05165//Human papillomavirus infection;ko05169//Epstein-Barr virus infection;ko05203//Viral carcinogenesis;ko03050//Proteasome	K03062;K03062;K03062;K03062	GO:0000502//proteasome complex;GO:0005654//nucleoplasm;GO:0005737//cytoplasm;GO:0005829//cytosol;GO:0005838//proteasome regulatory particle;GO:0022624//proteasome accessory complex	GO:0000166//nucleotide binding;GO:0005524//ATP binding;GO:0016787//hydrolase activity;GO:0036402//proteasome-activating ATPase activity	GO:0030163//protein catabolic process;GO:1901215//negative regulation of neuron death;GO:1901800//positive regulation of proteasomal protein catabolic process
ENSCHIG00000017048	347	223	141	264	97	68	20	43	45	43	29	47	3.69	1.82	2.41	2.48	1.55	1.15	0.3	0.56	0.77	0.77	0.55	0.95	2.18333	0.65	-1.74802	2.68835e-11	3.18187e-10	SLC9A2	solute carrier family 9 member A2 [Source:NCBI gene;Acc:102180600]	-	-	-	-	GO:0016020//membrane;GO:0016021//integral component of membrane	GO:0015297//antiporter activity;GO:0015299//solute:proton antiporter activity;GO:0015385//sodium:proton antiporter activity	GO:0006811//ion transport;GO:0006812//cation transport;GO:0006814//sodium ion transport;GO:0006885//regulation of pH;GO:0008104//protein localization;GO:0035725//sodium ion transmembrane transport;GO:0055085//transmembrane transport;GO:1902600//proton transmembrane transport
ENSCHIG00000017123	1133	2096	960	1414	725	811	4632	3883	2680	3329	2505	2919	2.02	3.04	2.86	2.37	2.1	2.48	13.5	9.99	8.42	10.8	8.7	10.48	2.47833	10.315	2.0573	1.03004e-18	2.86433e-17	ZFHX4	zinc finger homeobox 4 [Source:NCBI gene;Acc:102180407]	-	-	-	-	GO:0005634//nucleus	GO:0003676//nucleic acid binding;GO:0003677//DNA binding;GO:0008270//zinc ion binding;GO:0043565//sequence-specific DNA binding;GO:0046872//metal ion binding	GO:0006355//regulation of transcription, DNA-templated
ENSCHIG00000017274	3	490	68	497	114	170	246	651	1132	1073	139	1034	0.01	1.27	0.37	1.48	0.58	0.91	1.16	2.74	6.12	6.05	0.84	6.61	0.77	3.92	2.34792	0.00963912	0.0241197	PARP8	poly(ADP-ribose) polymerase family member 8 [Source:NCBI gene;Acc:102185869]	-	-	-	-	-	GO:0003950//NAD+ ADP-ribosyltransferase activity;GO:0016740//transferase activity;GO:0016757//transferase activity, transferring glycosyl groups;GO:1990404//protein ADP-ribosylase activity	GO:0070213//protein auto-ADP-ribosylation
ENSCHIG00000017489	1497	3590	1061	2719	986	2048	2768	3384	1610	1493	1623	1151	24.93	45.82	28.34	39.83	24.71	53.94	64.52	70.32	42.97	41.52	48.19	36.27	36.2617	50.6317	0.481595	0.787191	0.851327	FBLN5	fibulin 5 [Source:NCBI gene;Acc:102187898]	-	-	-	-	GO:0005615//extracellular space;GO:0062023//collagen-containing extracellular matrix	GO:0005509//calcium ion binding;GO:0008022//protein C-terminus binding;GO:0042803//protein homodimerization activity	GO:0046903//secretion;GO:0048251//elastic fiber assembly
ENSCHIG00000017831	55	139	61	70	47	96	241	252	237	222	151	215	0.62	1.21	1.05	0.7	0.8	1.71	3.83	3.57	4.3	4.14	3.01	4.55	1.015	3.9	1.94199	6.13503e-09	5.35163e-08	SYT9	synaptotagmin 9 [Source:NCBI gene;Acc:102171629]	-	-	-	-	GO:0016020//membrane;GO:0016021//integral component of membrane;GO:0030285//integral component of synaptic vesicle membrane;GO:0031045//dense core granule;GO:0098686//hippocampal mossy fiber to CA3 synapse	GO:0000149//SNARE binding;GO:0001786//phosphatidylserine binding;GO:0005546//phosphatidylinositol-4,5-bisphosphate binding;GO:0042802//identical protein binding	GO:0017158//regulation of calcium ion-dependent exocytosis;GO:0050796//regulation of insulin secretion;GO:0099502//calcium-dependent activation of synaptic vesicle fusion
ENSCHIG00000017920	204	642	234	149	237	395	1062	1184	1052	595	1473	476	0.85	1.53	1.75	0.54	1.42	2.42	6.81	6.79	6.42	4.36	10.19	3.86	1.41833	6.405	2.175	1.55102e-05	7.54943e-05	TIAM1	TIAM Rac1 associated GEF 1 [Source:NCBI gene;Acc:102170463]	Environmental Information Processing;Environmental Information Processing;Environmental Information Processing;Cellular Processes;Human Diseases;Organismal Systems;Cellular Processes	Signal transduction;Signal transduction;Signal transduction;Cell motility;Cancers;Immune system;Cellular community - eukaryotes	ko04014//Ras signaling pathway;ko04024//cAMP signaling pathway;ko04015//Rap1 signaling pathway;ko04810//Regulation of actin cytoskeleton;ko05205//Proteoglycans in cancer;ko04062//Chemokine signaling pathway;ko04530//Tight junction	K05731;K05731;K05731;K05731;K05731;K05731;K05731	GO:0005829//cytosol;GO:0005886//plasma membrane;GO:0005911//cell-cell junction;GO:0031234//extrinsic component of cytoplasmic side of plasma membrane;GO:0044291//cell-cell contact zone	GO:0005085//guanyl-nucleotide exchange factor activity;GO:0005515//protein binding;GO:0019900//kinase binding;GO:0030676//Rac guanyl-nucleotide exchange factor activity	GO:0007160//cell-matrix adhesion;GO:0007165//signal transduction;GO:0008284//positive regulation of cell proliferation;GO:0010717//regulation of epithelial to mesenchymal transition;GO:0016477//cell migration;GO:0016601//Rac protein signal transduction;GO:0030335//positive regulation of cell migration;GO:0032092//positive regulation of protein binding;GO:0034622//cellular protein-containing compl…
ENSCHIG00000017956	121	75	81	103	20	54	307	304	407	569	353	484	0.93	0.44	0.99	0.69	0.23	0.66	3.29	2.91	5	7.28	4.83	7.02	0.656667	5.055	2.94448	1.43671e-15	2.86613e-14	WDHD1	WD repeat and HMG-box DNA binding protein 1 [Source:NCBI gene;Acc:102185005]	-	-	-	-	GO:0005634//nucleus;GO:0005654//nucleoplasm	GO:0003677//DNA binding;GO:0005515//protein binding	-
ENSCHIG00000017967	443	233	423	441	606	325	55	0	120	69	76	51	1.99	0.8	3.06	1.75	4.11	2.31	0.35	0	0.86	0.52	0.61	0.43	2.33667	0.461667	-2.33953	9.12112e-06	4.61759e-05	JPH1	junctophilin 1 [Source:NCBI gene;Acc:102171440]	-	-	-	-	GO:0005654//nucleoplasm;GO:0005783//endoplasmic reticulum;GO:0005789//endoplasmic reticulum membrane;GO:0005886//plasma membrane;GO:0014701//junctional sarcoplasmic reticulum membrane;GO:0016020//membrane;GO:0016021//integral component of membrane;GO:0016529//sarcoplasmic reticulum;GO:0030018//Z disc;GO:0030314//junctional membrane complex	GO:0008307//structural constituent of muscle	GO:0007517//muscle organ development
ENSCHIG00000018259	1247	2168	1062	1510	896	1248	300	551	107	392	0	562	4.89	6.51	6.66	5.19	5.28	7.73	1.64	2.69	0.67	2.57	0	4.16	6.04333	1.955	-1.62818	0.00572364	0.0153969	ADARB1	adenosine deaminase RNA specific B1 [Source:NCBI gene;Acc:102190269]	-	-	-	-	GO:0005634//nucleus;GO:0005654//nucleoplasm;GO:0005730//nucleolus;GO:0005829//cytosol;GO:0045202//synapse	GO:0003723//RNA binding;GO:0004000//adenosine deaminase activity	GO:0006382//adenosine to inosine editing;GO:0006396//RNA processing;GO:0007274//neuromuscular synaptic transmission;GO:0008285//negative regulation of cell proliferation;GO:0021610//facial nerve morphogenesis;GO:0021618//hypoglossal nerve morphogenesis;GO:0021965//spinal cord ventral commissure morphogenesis;GO:0030336//negative regulation of cell migration;GO:0035264//multicellular organism grow…
ENSCHIG00000018326	41	55	37	82	51	26	31	17	0	0	25	0	0.12	0.12	0.17	0.21	0.22	0.12	0.13	0.06	0	0	0.13	0	0.16	0.0533333	-1.58496	0.0393326	0.0796607	FRY	FRY microtubule binding protein [Source:NCBI gene;Acc:106502698]	-	-	-	-	-	GO:0004857//enzyme inhibitor activity	GO:0000902//cell morphogenesis;GO:0043086//negative regulation of catalytic activity;GO:1904428//negative regulation of tubulin deacetylation
ENSCHIG00000018630	1293	405	527	1046	160	122	28078	35476	9698	14085	10185	10520	4.73	1.1	2.99	3.37	0.88	0.68	139.7	156.79	55.75	84.9	66.09	72.01	2.29167	95.8733	5.38666	4.81046e-25	2.45245e-23	COL6A6	collagen type VI alpha 6 chain [Source:NCBI gene;Acc:102178401]	Environmental Information Processing;Human Diseases;Cellular Processes;Organismal Systems;Environmental Information Processing	Signal transduction;Infectious diseases;Cellular community - eukaryotes;Digestive system;Signaling molecules and interaction	ko04151//PI3K-Akt signaling pathway;ko05165//Human papillomavirus infection;ko04510//Focal adhesion;ko04974//Protein digestion and absorption;ko04512//ECM-receptor interaction	K06238;K06238;K06238;K06238;K06238	GO:0031012//extracellular matrix	-	-
ENSCHIG00000018662	37	76	135	53	40	98	1054	795	1225	1244	793	967	0.27	0.5	1.88	0.41	0.54	1.35	12.41	8.42	16	17.17	11.49	14.9	0.825	13.3983	4.02152	2.20123e-22	8.55931e-21	CDH2	cadherin 2 [Source:NCBI gene;Acc:102188004]	Environmental Information Processing;Human Diseases	Signaling molecules and interaction;Cardiovascular diseases	ko04514//Cell adhesion molecules (CAMs);ko05412//Arrhythmogenic right ventricular cardiomyopathy (ARVC)	K06736;K06736	GO:0005737//cytoplasm;GO:0005886//plasma membrane;GO:0005887//integral component of plasma membrane;GO:0005911//cell-cell junction;GO:0005912//adherens junction;GO:0005916//fascia adherens;GO:0009986//cell surface;GO:0014069//postsynaptic density;GO:0014704//intercalated disc;GO:0016020//membrane;GO:0016021//integral component of membrane;GO:0016323//basolateral plasma membrane;GO:0016324//apical…	GO:0005509//calcium ion binding;GO:0008013//beta-catenin binding;GO:0019899//enzyme binding;GO:0019901//protein kinase binding;GO:0019903//protein phosphatase binding;GO:0042802//identical protein binding;GO:0045294//alpha-catenin binding;GO:0045295//gamma-catenin binding	GO:0007155//cell adhesion;GO:0007156//homophilic cell adhesion via plasma membrane adhesion molecules;GO:0007157//heterophilic cell-cell adhesion via plasma membrane cell adhesion molecules;GO:0009966//regulation of signal transduction;GO:0010001//glial cell differentiation;GO:0016339//calcium-dependent cell-cell adhesion via plasma membrane cell adhesion molecules;GO:0016477//cell migration;GO:0…
ENSCHIG00000019015	1021	952	544	1017	419	417	2710	1801	3779	3779	2665	3351	7.27	5	7.85	7.14	7.24	4.49	32.51	18.16	44.72	42.66	32.58	39.59	6.49833	35.0367	2.43072	2.48759e-22	9.61843e-21	ANKRD50	ankyrin repeat domain 50 [Source:NCBI gene;Acc:102177082]	-	-	-	-	GO:0016020//membrane;GO:0016021//integral component of membrane	GO:0005515//protein binding	GO:1990126//retrograde transport, endosome to plasma membrane
ENSCHIG00000019194	100	88	59	87	37	118	362	251	427	529	349	417	1.57	1.11	1.5	1.18	0.88	2.81	7.65	4.82	10.54	12.99	9.37	11.68	1.50833	9.50833	2.65624	4.71591e-14	7.86843e-13	STK39	serine/threonine kinase 39 [Source:NCBI gene;Acc:102176738]	-	-	-	-	GO:0005654//nucleoplasm;GO:0005829//cytosol;GO:0016020//membrane;GO:0016323//basolateral plasma membrane;GO:0016324//apical plasma membrane;GO:0043231//intracellular membrane-bounded organelle	GO:0004672//protein kinase activity;GO:0004674//protein serine/threonine kinase activity;GO:0005524//ATP binding;GO:0016301//kinase activity	GO:0000187//activation of MAPK activity;GO:0006468//protein phosphorylation;GO:0008217//regulation of blood pressure;GO:0010820//positive regulation of T cell chemotaxis;GO:0018105//peptidyl-serine phosphorylation;GO:0018107//peptidyl-threonine phosphorylation;GO:0023014//signal transduction by protein phosphorylation;GO:0023016//signal transduction by trans-phosphorylation;GO:0035556//intracellu…
ENSCHIG00000019338	227	25	33	0	33	0	296	229	840	662	160	414	0.75	0.06	0.18	0	0.17	0	1.38	0.95	4.48	3.68	0.95	2.61	0.193333	2.34167	3.59837	0.00733101	0.0190579	ITGA4	integrin subunit alpha 4 [Source:NCBI gene;Acc:102183190]	Environmental Information Processing;Human Diseases;Cellular Processes;Cellular Processes;Environmental Information Processing;Human Diseases;Organismal Systems;Organismal Systems;Human Diseases;Human Diseases;Human Diseases;Environmental Information Processing;Human Diseases;Organismal Systems	Signal transduction;Infectious diseases;Cell motility;Cellular community - eukaryotes;Signaling molecules and interaction;Infectious disease: bacterial;Immune system;Immune system;Cardiovascular diseases;Cardiovascular diseases;Infectious diseases;Signaling molecules and interaction;Cardiovascular diseases;Immune system	ko04151//PI3K-Akt signaling pathway;ko05165//Human papillomavirus infection;ko04810//Regulation of actin cytoskeleton;ko04510//Focal adhesion;ko04514//Cell adhesion molecules (CAMs);ko05135//Yersinia infection;ko04670//Leukocyte transendothelial migration;ko04640//Hematopoietic cell lineage;ko05414//Dilated cardiomyopathy (DCM);ko05410//Hypertrophic cardiomyopathy (HCM);ko05140//Leishmaniasis;ko0…	K06483;K06483;K06483;K06483;K06483;K06483;K06483;K06483;K06483;K06483;K06483;K06483;K06483;K06483	GO:0005886//plasma membrane;GO:0008305//integrin complex;GO:0009986//cell surface;GO:0016020//membrane;GO:0016021//integral component of membrane;GO:0034669//integrin alpha4-beta7 complex	GO:0019960//C-X3-C chemokine binding;GO:0050839//cell adhesion molecule binding	GO:0003366//cell-matrix adhesion involved in ameboidal cell migration;GO:0007155//cell adhesion;GO:0007159//leukocyte cell-cell adhesion;GO:0007160//cell-matrix adhesion;GO:0007229//integrin-mediated signaling pathway;GO:0033631//cell-cell adhesion mediated by integrin;GO:0034113//heterotypic cell-cell adhesion;GO:0034446//substrate adhesion-dependent cell spreading;GO:0035987//endodermal cell di…
ENSCHIG00000019437	1535	3633	1128	2133	1625	1221	943	604	1006	834	790	599	9.33	16.96	11.03	11.43	14.88	11.76	8.04	4.59	9.82	8.48	8.59	6.9	12.565	7.73667	-0.699627	4.30649e-08	3.31352e-07	FILIP1	filamin A interacting protein 1 [Source:NCBI gene;Acc:102190963]	-	-	-	-	GO:0005730//nucleolus;GO:0005886//plasma membrane;GO:0015629//actin cytoskeleton	-	-
ENSCHIG00000019541	22	35	9	19	21	16	46	103	130	133	83	76	0.28	0.34	0.19	0.22	0.4	0.34	0.84	1.67	2.71	2.85	1.91	1.86	0.295	1.97333	2.74185	6.49216e-11	7.31298e-10	FAM169A	family with sequence similarity 169 member A [Source:NCBI gene;Acc:102170089]	-	-	-	-	-	-	-
ENSCHIG00000019621	910	1749	478	1310	513	579	410	393	491	369	442	207	3.3	4.86	2.78	4.19	2.8	3.32	2.08	1.79	2.86	2.24	2.86	1.43	3.54167	2.21	-0.680382	3.989e-07	2.61968e-06	DOCK1	dedicator of cytokinesis 1 [Source:NCBI gene;Acc:102174457]	Human Diseases;Cellular Processes;Cellular Processes;Human Diseases;Human Diseases	Infectious diseases;Cell motility;Cellular community - eukaryotes;Infectious disease: bacterial;Infectious diseases	ko05131//Shigellosis;ko04810//Regulation of actin cytoskeleton;ko04510//Focal adhesion;ko05135//Yersinia infection;ko05100//Bacterial invasion of epithelial cells	K13708;K13708;K13708;K13708;K13708	GO:0005654//nucleoplasm;GO:0005829//cytosol;GO:0016607//nuclear speck	GO:0005085//guanyl-nucleotide exchange factor activity;GO:0005096//GTPase activator activity;GO:0005515//protein binding	GO:0002244//hematopoietic progenitor cell differentiation;GO:0007264//small GTPase mediated signal transduction;GO:0016477//cell migration;GO:0043547//positive regulation of GTPase activity
ENSCHIG00000019881	5	0	10	7	0	8	0	0	6	0	0	0	0.02	0	0.08	0.03	0	0.06	0	0	0.04	0	0	0	0.0316667	0.00666667	-2.24793	0.180974	0.280152	RIC3	RIC3 acetylcholine receptor chaperone [Source:NCBI gene;Acc:102184169]	-	-	-	-	GO:0005783//endoplasmic reticulum;GO:0016020//membrane;GO:0016021//integral component of membrane	GO:0044183//protein binding involved in protein folding	GO:0006457//protein folding;GO:0034622//cellular protein-containing complex assembly
ENSCHIG00000019995	115	253	132	189	121	143	434	490	480	510	429	352	2.22	3.76	4.09	3.22	3.51	4.26	11.76	11.84	14.9	16.47	14.8	12.92	3.51	13.7817	1.97321	1.39052e-18	3.81284e-17	B4GALT4	beta-1,4-galactosyltransferase 4 [Source:NCBI gene;Acc:102190262]	Metabolism;Metabolism;Metabolism	Global and overview maps;Glycan biosynthesis and metabolism;Glycan biosynthesis and metabolism	ko01100//Metabolic pathways;ko00601//Glycosphingolipid biosynthesis - lacto and neolacto series;ko00533//Glycosaminoglycan biosynthesis - keratan sulfate	K07969;K07969;K07969	GO:0005794//Golgi apparatus	GO:0016757//transferase activity, transferring glycosyl groups	GO:0005975//carbohydrate metabolic process
ENSCHIG00000020109	200	78	67	267	85	38	14	6	3	12	19	8	5.31	1.6	2.84	6.26	3.39	1.58	0.5	0.2	0.12	0.54	0.89	0.43	3.49667	0.446667	-2.96871	8.92674e-12	1.13986e-10	-	-	-	-	-	-	-	-	-
ENSCHIG00000020210	617	380	221	668	211	199	542	586	458	543	431	419	7.14	3.37	4.1	6.8	3.67	3.64	8.78	8.46	8.49	10.49	8.89	9.18	4.78667	9.04833	0.918631	0.0518954	0.100839	TRIM2	tripartite motif containing 2 [Source:NCBI gene;Acc:102186793]	-	-	-	-	GO:0005737//cytoplasm	GO:0005515//protein binding;GO:0008270//zinc ion binding;GO:0046872//metal ion binding	-
ENSCHIG00000020444	3418	1998	2139	2511	899	255	163	174	155	127	116	67	37.97	16.98	34.1	24.62	14.14	4.7	2.63	2.63	2.93	2.36	2.11	1.33	22.085	2.33167	-3.24363	7.11491e-20	2.16196e-18	KBTBD12	kelch repeat and BTB domain containing 12 [Source:NCBI gene;Acc:102169812]	-	-	-	-	-	GO:0005515//protein binding	-
ENSCHIG00000020615	170	526	105	175	239	307	15	19	0	19	0	0	0.6	1.42	0.59	0.54	1.26	1.71	0.08	0.08	0	0.11	0	0	1.02	0.045	-4.5025	6.21426e-09	5.41388e-08	ACACB	acetyl-CoA carboxylase beta [Source:NCBI gene;Acc:102178200]	Metabolism;Organismal Systems;Environmental Information Processing;Human Diseases;Organismal Systems;Organismal Systems;Metabolism;Metabolism;Metabolism	Global and overview maps;Endocrine system;Signal transduction;Endocrine and metabolic diseases;Endocrine system;Endocrine system;Carbohydrate metabolism;Carbohydrate metabolism;Lipid metabolism	ko01100//Metabolic pathways;ko04910//Insulin signaling pathway;ko04152//AMPK signaling pathway;ko04931//Insulin resistance;ko04922//Glucagon signaling pathway;ko04920//Adipocytokine signaling pathway;ko00620//Pyruvate metabolism;ko00640//Propanoate metabolism;ko00061//Fatty acid biosynthesis	K01946;K01946;K01946;K01946;K01946;K01946;K01946;K01946;K01946	GO:0005634//nucleus;GO:0005739//mitochondrion	GO:0000166//nucleotide binding;GO:0003989//acetyl-CoA carboxylase activity;GO:0005524//ATP binding;GO:0016874//ligase activity;GO:0042802//identical protein binding;GO:0046872//metal ion binding	GO:0006084//acetyl-CoA metabolic process;GO:0006633//fatty acid biosynthetic process;GO:0010629//negative regulation of gene expression;GO:0010884//positive regulation of lipid storage;GO:0010906//regulation of glucose metabolic process;GO:0031667//response to nutrient levels;GO:0031999//negative regulation of fatty acid beta-oxidation;GO:0043086//negative regulation of catalytic activity;GO:0046…
ENSCHIG00000020734	1808	2104	809	2386	841	881	2235	1820	2586	2796	2253	2453	5.33	4.76	3.82	6.19	3.73	4.1	9.23	6.7	12.24	13.79	11.87	13.72	4.655	11.2583	1.27414	3.72125e-05	0.000167999	LRBA	LPS responsive beige-like anchor protein [Source:NCBI gene;Acc:102190444]	-	-	-	-	-	GO:0005515//protein binding	-
ENSCHIG00000020910	751	1326	447	918	518	1086	1947	2589	1816	1827	1567	1420	2.46	3.32	2.34	2.64	2.55	5.62	8.93	10.57	9.53	10	9.14	8.81	3.155	9.49667	1.58978	2.64975e-06	1.49667e-05	PHLPP1	PH domain and leucine rich repeat protein phosphatase 1 [Source:NCBI gene;Acc:102178032]	Environmental Information Processing	Signal transduction	ko04151//PI3K-Akt signaling pathway	K16340	-	GO:0003824//catalytic activity;GO:0005515//protein binding	GO:0002667//regulation of T cell anergy;GO:0009649//entrainment of circadian clock;GO:0042981//regulation of apoptotic process;GO:0043408//regulation of MAPK cascade;GO:0046328//regulation of JNK cascade;GO:0051898//negative regulation of protein kinase B signaling;GO:1900744//regulation of p38MAPK cascade
ENSCHIG00000020936	156	1447	353	93	839	1198	872	372	216	247	347	274	0.24	1.71	0.87	0.13	1.95	2.92	1.88	0.72	0.53	0.64	0.95	0.8	1.30333	0.92	-0.5025	0.129325	0.214297	MDN1	midasin AAA ATPase 1 [Source:NCBI gene;Acc:102174122]	Genetic Information Processing	Translation	ko03008//Ribosome biogenesis in eukaryotes	K14572	GO:0005634//nucleus;GO:0005654//nucleoplasm;GO:0005730//nucleolus;GO:0005829//cytosol;GO:0045111//intermediate filament cytoskeleton	GO:0000166//nucleotide binding;GO:0005524//ATP binding;GO:0016887//ATPase activity	GO:0000027//ribosomal large subunit assembly
ENSCHIG00000020993	154	427	234	310	232	284	1439	1361	1238	1654	875	948	0.69	1.46	1.67	1.22	1.56	2.01	8.99	7.58	8.88	12.37	6.99	8.05	1.435	8.81	2.61809	5.38738e-18	1.39656e-16	PLCE1	phospholipase C epsilon 1 [Source:NCBI gene;Acc:102178972]	Metabolism;Human Diseases;Environmental Information Processing;Environmental Information Processing;Environmental Information Processing;Environmental Information Processing;Human Diseases;Organismal Systems;Environmental Information Processing;Human Diseases;Metabolism	Global and overview maps;Infectious diseases;Signal transduction;Signal transduction;Signal transduction;Signal transduction;Cancers;Endocrine system;Signal transduction;Endocrine and metabolic diseases;Carbohydrate metabolism	ko01100//Metabolic pathways;ko05131//Shigellosis;ko04014//Ras signaling pathway;ko04024//cAMP signaling pathway;ko04015//Rap1 signaling pathway;ko04020//Calcium signaling pathway;ko05205//Proteoglycans in cancer;ko04919//Thyroid hormone signaling pathway;ko04070//Phosphatidylinositol signaling system;ko04933//AGE-RAGE signaling pathway in diabetic complications;ko00562//Inositol phosphate metabol…	K05860;K05860;K05860;K05860;K05860;K05860;K05860;K05860;K05860;K05860;K05860	GO:0005829//cytosol;GO:0005886//plasma membrane;GO:0030027//lamellipodium	GO:0004435//phosphatidylinositol phospholipase C activity;GO:0004629//phospholipase C activity;GO:0005085//guanyl-nucleotide exchange factor activity;GO:0008081//phosphoric diester hydrolase activity;GO:0016787//hydrolase activity;GO:0017016//Ras GTPase binding;GO:0019899//enzyme binding	GO:0000187//activation of MAPK activity;GO:0006629//lipid metabolic process;GO:0006651//diacylglycerol biosynthetic process;GO:0007165//signal transduction;GO:0007173//epidermal growth factor receptor signaling pathway;GO:0007200//phospholipase C-activating G protein-coupled receptor signaling pathway;GO:0007264//small GTPase mediated signal transduction;GO:0007265//Ras protein signal transductio…
ENSCHIG00000021249	1057	823	367	1459	427	195	7	14	3	2	24	7	8.95	5.34	4.98	10.87	5.44	2.62	0.08	0.14	0.04	0.03	0.36	0.11	6.36667	0.126667	-5.65143	6.99622e-32	6.25344e-30	CLCN1	chloride voltage-gated channel 1 [Source:NCBI gene;Acc:100750232]	-	-	-	-	GO:0005887//integral component of plasma membrane;GO:0016020//membrane;GO:0016021//integral component of membrane;GO:0042383//sarcolemma	GO:0005247//voltage-gated chloride channel activity;GO:0042803//protein homodimerization activity	GO:0006811//ion transport;GO:0006821//chloride transport;GO:0006936//muscle contraction;GO:0019227//neuronal action potential propagation;GO:0055085//transmembrane transport;GO:1902476//chloride transmembrane transport
ENSCHIG00000021548	843	763	457	923	216	168	2347	1855	2009	2302	1829	2020	5.17	3.88	5.22	5.12	2.26	1.76	21.96	17.6	20.97	25.37	20.29	23.21	3.90167	21.5667	2.46664	2.74865e-13	4.23212e-12	TMTC2	transmembrane O-mannosyltransferase targeting cadherins 2 [Source:NCBI gene;Acc:102190760]	-	-	-	-	GO:0005783//endoplasmic reticulum;GO:0005789//endoplasmic reticulum membrane;GO:0016020//membrane;GO:0016021//integral component of membrane	GO:0000030//mannosyltransferase activity;GO:0005515//protein binding	GO:0035269//protein O-linked mannosylation;GO:0055074//calcium ion homeostasis
ENSCHIG00000021750	0	0	0	0	0	0	0	0	0	0	0	8	0	0	0	0	0	0	0	0	0	0	0	0.31	0.001	0.0516667	5.69116	0.324014	1	FBXO4	F-box protein 4 [Source:NCBI gene;Acc:102178666]	Genetic Information Processing	Folding, sorting and degradation	ko04120//Ubiquitin mediated proteolysis	K10291	GO:0000151//ubiquitin ligase complex;GO:0005623//cell;GO:0005737//cytoplasm;GO:0019005//SCF ubiquitin ligase complex	GO:0004842//ubiquitin-protein transferase activity;GO:0005515//protein binding;GO:0042803//protein homodimerization activity;GO:0061630//ubiquitin protein ligase activity	GO:0000209//protein polyubiquitination;GO:0007568//aging;GO:0010608//posttranscriptional regulation of gene expression;GO:0016567//protein ubiquitination;GO:0019725//cellular homeostasis;GO:0031146//SCF-dependent proteasomal ubiquitin-dependent protein catabolic process;GO:0031398//positive regulation of protein ubiquitination;GO:0031647//regulation of protein stability;GO:0031648//protein destab…
ENSCHIG00000021918	92	131	66	163	91	53	359	139	638	519	476	545	0.69	0.76	0.73	1.13	0.91	0.61	3.82	1.29	7.77	6.59	6.48	8.14	0.805	5.68167	2.81925	1.12928e-10	1.23169e-09	ATAD2	ATPase family AAA domain containing 2 [Source:NCBI gene;Acc:102174319]	-	-	-	-	GO:0005654//nucleoplasm	GO:0005515//protein binding;GO:0005524//ATP binding;GO:0016887//ATPase activity	GO:0006325//chromatin organization;GO:0006355//regulation of transcription, DNA-templated;GO:0045893//positive regulation of transcription, DNA-templated
ENSCHIG00000021949	313	292	261	254	191	279	1097	1404	588	642	516	511	2.55	1.83	3.41	1.82	2.34	3.59	12.51	14.28	7.68	8.74	7.5	7.89	2.59	9.76667	1.91491	1.5219e-07	1.06992e-06	SEMA3F	semaphorin 3F [Source:NCBI gene;Acc:102174785]	Organismal Systems	Development	ko04360//Axon guidance	K06840	GO:0098978//glutamatergic synapse	GO:0005515//protein binding;GO:0030215//semaphorin receptor binding;GO:0045499//chemorepellent activity	GO:0001755//neural crest cell migration;GO:0007411//axon guidance;GO:0021612//facial nerve structural organization;GO:0021637//trigeminal nerve structural organization;GO:0021675//nerve development;GO:0021785//branchiomotor neuron axon guidance;GO:0036486//ventral trunk neural crest cell migration;GO:0048843//negative regulation of axon extension involved in axon guidance;GO:0048846//axon extensi…
ENSCHIG00000022254	153	151	158	121	121	83	519	394	491	519	452	423	1.22	1.33	2.64	1.15	1.83	1.59	7.95	5.51	8.68	10.41	8.7	9.14	1.62667	8.39833	2.36818	2.16709e-17	5.33631e-16	SNAP91	synaptosome associated protein 91 [Source:NCBI gene;Acc:102177439]	-	-	-	-	GO:0030136//clathrin-coated vesicle	GO:0005543//phospholipid binding;GO:0005545//1-phosphatidylinositol binding;GO:0030276//clathrin binding	GO:0048268//clathrin coat assembly;GO:2000369//regulation of clathrin-dependent endocytosis
ENSCHIG00000022375	11	30	5	0	8	13	0	94	32	62	61	0	0.13	0.26	0.09	0	0.14	0.24	0	1.35	0.59	1.19	1.26	0	0.143333	0.731667	2.35181	0.088341	0.15727	MYBL1	MYB proto-oncogene like 1 [Source:NCBI gene;Acc:102171804]	-	-	-	-	GO:0005634//nucleus;GO:0005654//nucleoplasm	GO:0000978//RNA polymerase II proximal promoter sequence-specific DNA binding;GO:0001228//DNA-binding transcription activator activity, RNA polymerase II-specific;GO:0003677//DNA binding	GO:0006355//regulation of transcription, DNA-templated;GO:0045944//positive regulation of transcription by RNA polymerase II
ENSCHIG00000022452	186	116	121	209	34	21	496	238	334	522	431	265	2.81	1.35	2.76	2.78	0.77	0.51	10.08	4.28	8	13.05	11.49	7.53	1.83	9.07167	2.30952	4.92401e-06	2.64349e-05	ARHGAP28	Rho GTPase activating protein 28 [Source:NCBI gene;Acc:102172677]	-	-	-	-	-	-	GO:0007165//signal transduction;GO:0051497//negative regulation of stress fiber assembly;GO:1904425//negative regulation of GTP binding
ENSCHIG00000022583	5453	3282	2916	4291	1353	1190	2901	3245	3755	3081	2967	2577	117.33	54.13	100.61	81.23	43.77	40.48	87.38	87.11	129.48	110.68	113.8	104.97	72.925	105.57	0.533715	0.715476	0.797258	TSPAN3	tetraspanin 3 [Source:NCBI gene;Acc:102189352]	-	-	-	-	GO:0016020//membrane;GO:0016021//integral component of membrane	-	-
ENSCHIG00000022767	1221	717	873	982	450	642	5023	5420	5021	6742	3645	5311	7.76	4.32	11.09	5.75	5.22	8.31	64.99	65.55	63.07	84.52	52.73	73.25	7.075	67.3517	3.25091	1.09914e-32	1.04343e-30	DCLK1	doublecortin like kinase 1 [Source:NCBI gene;Acc:102176803]	-	-	-	-	GO:0014069//postsynaptic density	GO:0000166//nucleotide binding;GO:0004672//protein kinase activity;GO:0004674//protein serine/threonine kinase activity;GO:0005524//ATP binding	GO:0001764//neuron migration;GO:0006468//protein phosphorylation;GO:0007409//axonogenesis;GO:0007420//brain development;GO:0009615//response to virus;GO:0018105//peptidyl-serine phosphorylation;GO:0021952//central nervous system projection neuron axonogenesis;GO:0030900//forebrain development;GO:0035556//intracellular signal transduction;GO:0048675//axon extension;GO:0048813//dendrite morphogenes…
ENSCHIG00000022917	2702	3895	1723	3109	1533	1440	1031	1528	1278	1101	1099	869	60.67	67.02	62.04	61.42	51.78	51.13	32.39	42.8	46	41.28	44	36.93	59.01	40.5667	-0.540665	1.41637e-12	1.97932e-11	STARD7	StAR related lipid transfer domain containing 7 [Source:NCBI gene;Acc:102176131]	-	-	-	-	GO:0005576//extracellular region;GO:0005737//cytoplasm	GO:0008289//lipid binding	GO:0001773//myeloid dendritic cell activation;GO:0006954//inflammatory response;GO:0035745//T-helper 2 cell cytokine production;GO:0042092//type 2 immune response;GO:0061436//establishment of skin barrier
ENSCHIG00000023318	474	430	45	694	74	193	92	89	117	83	83	59	0.97	0.73	0.15	1.32	0.26	0.65	0.27	0.25	0.4	0.29	0.35	0.23	0.68	0.298333	-1.18861	0.000182542	0.000709	UNC80	unc-80 homolog, NALCN channel complex subunit [Source:NCBI gene;Acc:102168868]	-	-	-	-	-	-	-
ENSCHIG00000023339	0	0	9	0	0	0	0	0	8	0	15	0	0	0	0.17	0	0	0	0	0	0.15	0	0.3	0	0.0283333	0.075	1.40439	0.690653	0.777846	NUP88	nucleoporin 88 [Source:NCBI gene;Acc:102171645]	Genetic Information Processing	Translation	ko03013//RNA transport	K14318	-	GO:0017056//structural constituent of nuclear pore	GO:0000055//ribosomal large subunit export from nucleus;GO:0000056//ribosomal small subunit export from nucleus;GO:0006913//nucleocytoplasmic transport
ENSCHIG00000023488	4356	5501	2370	6075	2269	1522	2707	2759	2820	2691	2271	2452	32.44	31.51	28.74	40.52	26.22	18.82	27.47	25.85	33.88	32.48	29.98	33.51	29.7083	30.5283	0.0392812	0.0497625	0.0972707	UBAP2	ubiquitin associated protein 2 [Source:NCBI gene;Acc:102168349]	-	-	-	-	-	GO:0005515//protein binding	-
ENSCHIG00000023773	116	395	135	224	73	1042	296	311	326	347	263	285	1.73	4.52	3.23	2.94	1.64	24.58	6.18	5.79	7.79	8.64	6.99	8.05	6.44	7.24	0.168929	1	1	SLC16A10	solute carrier family 16 member 10 [Source:NCBI gene;Acc:102181685]	Organismal Systems;Organismal Systems	Digestive system;Endocrine system	ko04974//Protein digestion and absorption;ko04919//Thyroid hormone signaling pathway	K08187;K08187	GO:0005887//integral component of plasma membrane;GO:0016020//membrane;GO:0016021//integral component of membrane;GO:0030054//cell junction;GO:0043231//intracellular membrane-bounded organelle	GO:0015173//aromatic amino acid transmembrane transporter activity;GO:0015349//thyroid hormone transmembrane transporter activity	GO:0006590//thyroid hormone generation;GO:0015801//aromatic amino acid transport;GO:0055085//transmembrane transport;GO:0070327//thyroid hormone transport;GO:0070460//thyroid-stimulating hormone secretion
ENSCHIG00000023789	144	763	162	232	509	412	1137	1818	1575	1300	1027	719	0.26	1.04	0.46	0.36	1.36	1.16	2.83	4.03	4.49	3.86	3.26	2.42	0.773333	3.48167	2.17062	4.30032e-05	0.000191939	RYR3	ryanodine receptor 3 [Source:NCBI gene;Acc:102191052]	Human Diseases;Environmental Information Processing;Environmental Information Processing;Organismal Systems;Organismal Systems;Organismal Systems	Neurodegenerative diseases;Signal transduction;Signal transduction;Endocrine system;Environmental adaptation;Digestive system	ko05010//Alzheimer disease;ko04020//Calcium signaling pathway;ko04371//Apelin signaling pathway;ko04921//Oxytocin signaling pathway;ko04713//Circadian entrainment;ko04970//Salivary secretion	K04963;K04963;K04963;K04963;K04963;K04963	GO:0005623//cell;GO:0016020//membrane;GO:0016021//integral component of membrane	GO:0005216//ion channel activity;GO:0005219//ryanodine-sensitive calcium-release channel activity;GO:0005262//calcium channel activity;GO:0005509//calcium ion binding;GO:0005515//protein binding;GO:0015278//calcium-release channel activity	GO:0006811//ion transport;GO:0006816//calcium ion transport;GO:0006874//cellular calcium ion homeostasis;GO:0051209//release of sequestered calcium ion into cytosol;GO:0055085//transmembrane transport;GO:0070588//calcium ion transmembrane transport
ENSCHIG00000023861	39	444	60	178	130	84	10	98	69	28	26	32	0.38	3.34	0.95	1.53	1.92	1.3	0.14	1.2	1.08	0.45	0.45	0.6	1.57	0.653333	-1.26487	0.00227521	0.00682017	-	glucosidase alpha, neutral C [Source:NCBI gene;Acc:102189487]	Metabolism;Metabolism;Metabolism	Global and overview maps;Carbohydrate metabolism;Carbohydrate metabolism	ko01100//Metabolic pathways;ko00052//Galactose metabolism;ko00500//Starch and sucrose metabolism	K12317;K12317;K12317	-	GO:0003824//catalytic activity;GO:0004553//hydrolase activity, hydrolyzing O-glycosyl compounds;GO:0016787//hydrolase activity;GO:0016798//hydrolase activity, acting on glycosyl bonds;GO:0030246//carbohydrate binding	GO:0005975//carbohydrate metabolic process;GO:0008152//metabolic process
ENSCHIG00000024104	1056	13180	1865	3741	4615	10410	4284	5577	2804	2968	2673	2333	3.85	36.51	10.84	11.88	25.05	59.47	21.75	25.05	16.26	18.04	17.19	15.95	24.6	19.04	-0.369625	0.117788	0.198817	ABCA1	ATP binding cassette subfamily A member 1 [Source:NCBI gene;Acc:102179197]	Environmental Information Processing;Organismal Systems;Organismal Systems	Membrane transport;Digestive system;Digestive system	ko02010//ABC transporters;ko04979//Cholesterol metabolism;ko04975//Fat digestion and absorption	K05641;K05641;K05641	GO:0005768//endosome;GO:0005794//Golgi apparatus;GO:0005886//plasma membrane;GO:0005887//integral component of plasma membrane;GO:0009897//external side of plasma membrane;GO:0016020//membrane;GO:0016021//integral component of membrane;GO:0030139//endocytic vesicle;GO:0043231//intracellular membrane-bounded organelle;GO:0045121//membrane raft;GO:0045335//phagocytic vesicle;GO:0048471//perinuclear…	GO:0000166//nucleotide binding;GO:0005102//signaling receptor binding;GO:0005524//ATP binding;GO:0005548//phospholipid transporter activity;GO:0016887//ATPase activity;GO:0019905//syntaxin binding;GO:0031210//phosphatidylcholine binding;GO:0031267//small GTPase binding;GO:0034185//apolipoprotein binding;GO:0034186//apolipoprotein A-I binding;GO:0034188//apolipoprotein A-I receptor activity;GO:004…	GO:0002790//peptide secretion;GO:0006497//protein lipidation;GO:0006911//phagocytosis, engulfment;GO:0007040//lysosome organization;GO:0007186//G protein-coupled receptor signaling pathway;GO:0007189//adenylate cyclase-activating G protein-coupled receptor signaling pathway;GO:0008203//cholesterol metabolic process;GO:0010875//positive regulation of cholesterol efflux;GO:0016197//endosomal transp…
ENSCHIG00000024152	60582	30041	25220	79450	33334	2690	10354	13716	9962	8883	10426	6776	516.13	196.21	344.54	595.83	427.22	36.24	123.5	145.91	136.13	126.46	158.41	109.34	352.695	133.292	-1.40383	6.94797e-05	0.000294364	ATP2A1	ATPase sarcoplasmic/endoplasmic reticulum Ca2+ transporting 1 [Source:NCBI gene;Acc:102187450]	Human Diseases;Environmental Information Processing;Environmental Information Processing;Environmental Information Processing;Organismal Systems;Organismal Systems;Organismal Systems;Human Diseases;Organismal Systems;Human Diseases;Human Diseases;Human Diseases	Neurodegenerative diseases;Signal transduction;Signal transduction;Signal transduction;Circulatory system;Endocrine system;Circulatory system;Cardiovascular diseases;Digestive system;Neurodegenerative disease;Cardiovascular diseases;Cardiovascular diseases	ko05010//Alzheimer disease;ko04024//cAMP signaling pathway;ko04020//Calcium signaling pathway;ko04022//cGMP - PKG signaling pathway;ko04261//Adrenergic signaling in cardiomyocytes;ko04919//Thyroid hormone signaling pathway;ko04260//Cardiac muscle contraction;ko05414//Dilated cardiomyopathy (DCM);ko04972//Pancreatic secretion;ko05017//Spinocerebellar ataxia;ko05410//Hypertrophic cardiomyopathy (HC…	K05853;K05853;K05853;K05853;K05853;K05853;K05853;K05853;K05853;K05853;K05853;K05853	GO:0005739//mitochondrion;GO:0005783//endoplasmic reticulum;GO:0016020//membrane;GO:0016021//integral component of membrane;GO:0016529//sarcoplasmic reticulum;GO:0033017//sarcoplasmic reticulum membrane	GO:0000166//nucleotide binding;GO:0005388//calcium-transporting ATPase activity;GO:0005509//calcium ion binding;GO:0005524//ATP binding;GO:0042803//protein homodimerization activity;GO:0046872//metal ion binding	GO:0006811//ion transport;GO:0006816//calcium ion transport;GO:0008637//apoptotic mitochondrial changes;GO:0031448//positive regulation of fast-twitch skeletal muscle fiber contraction;GO:0032470//positive regulation of endoplasmic reticulum calcium ion concentration;GO:0032471//negative regulation of endoplasmic reticulum calcium ion concentration;GO:0034976//response to endoplasmic reticulum st…
ENSCHIG00000024231	0	0	0	0	0	0	1	0	0	0	0	0	0	0	0	0	0	0	0.03	0	0	0	0	0	0.001	0.005	2.32193	0.879924	1	-	GPN-loop GTPase 1 [Source:NCBI gene;Acc:102175307]	-	-	-	-	GO:0005634//nucleus;GO:0005737//cytoplasm	GO:0000166//nucleotide binding;GO:0003924//GTPase activity;GO:0005525//GTP binding;GO:0016787//hydrolase activity	-
ENSCHIG00000024701	528008	998143	424925	573946	541183	305890	32398	33297	29316	23754	32012	20761	3605.98	5224.22	4653.03	3448.72	5558.5	3304.18	309.68	283.75	320.89	270.88	389.71	268.41	4299.1	307.22	-3.80669	8.455e-98	1.66262e-94	CKM	creatine kinase, M-type [Source:NCBI gene;Acc:102170262]	Metabolism;Metabolism	Global and overview maps;Amino acid metabolism	ko01100//Metabolic pathways;ko00330//Arginine and proline metabolism	K00933;K00933	GO:0005615//extracellular space	GO:0000166//nucleotide binding;GO:0003824//catalytic activity;GO:0004111//creatine kinase activity;GO:0005524//ATP binding;GO:0016301//kinase activity;GO:0016740//transferase activity;GO:0016772//transferase activity, transferring phosphorus-containing groups	GO:0016310//phosphorylation;GO:0046314//phosphocreatine biosynthetic process
ENSCHIG00000025009	16	26	17	23	5	7	36	14	46	31	45	66	0.1	0.12	0.17	0.12	0.05	0.07	0.31	0.11	0.45	0.31	0.49	0.76	0.105	0.405	1.94753	0.000914737	0.00301157	-	-	-	-	-	-	-	-	-
ENSCHIG00000025069	4746	13780	2134	6703	1393	5135	914	643	1737	1447	1402	1287	21.16	46.99	15.25	26.44	9.33	36.35	5.71	3.58	12.44	10.79	11.13	10.9	25.92	9.09167	-1.51145	7.86088e-08	5.8081e-07	CD36	CD36 molecule [Source:NCBI gene;Acc:100860958]	Cellular Processes;Environmental Information Processing;Organismal Systems;Human Diseases;Environmental Information Processing;Organismal Systems;Human Diseases;Organismal Systems;Organismal Systems;Organismal Systems	Transport and catabolism;Signal transduction;Immune system;Endocrine and metabolic diseases;Signaling molecules and interaction;Endocrine system;Infectious diseases;Endocrine system;Digestive system;Digestive system	ko04145//Phagosome;ko04152//AMPK signaling pathway;ko04640//Hematopoietic cell lineage;ko04931//Insulin resistance;ko04512//ECM-receptor interaction;ko03320//PPAR signaling pathway;ko05144//Malaria;ko04920//Adipocytokine signaling pathway;ko04979//Cholesterol metabolism;ko04975//Fat digestion and absorption	K06259;K06259;K06259;K06259;K06259;K06259;K06259;K06259;K06259;K06259	GO:0016020//membrane;GO:0016021//integral component of membrane	-	GO:0006955//immune response;GO:0007166//cell surface receptor signaling pathway
ENSCHIG00000025125	66	97	97	46	55	24	791	427	1034	805	728	769	1.34	1.38	3.24	0.88	1.69	0.71	21.53	10.48	33.57	26.96	25.75	29.67	1.54	24.66	4.00117	3.99178e-28	2.61651e-26	BCAT1	branched chain amino acid transaminase 1 [Source:NCBI gene;Acc:102174196]	Metabolism;Metabolism;Metabolism;Metabolism;Metabolism;Metabolism;Metabolism	Global and overview maps;Global and overview maps;Amino acid metabolism;Amino acid metabolism;Global and overview maps;Metabolism of cofactors and vitamins;Amino acid metabolism	ko01100//Metabolic pathways;ko01230//Biosynthesis of amino acids;ko00280//Valine, leucine and isoleucine degradation;ko00270//Cysteine and methionine metabolism;ko01210//2-Oxocarboxylic acid metabolism;ko00770//Pantothenate and CoA biosynthesis;ko00290//Valine, leucine and isoleucine biosynthesis	K00826;K00826;K00826;K00826;K00826;K00826;K00826	-	GO:0003824//catalytic activity;GO:0004084//branched-chain-amino-acid transaminase activity;GO:0008483//transaminase activity;GO:0016740//transferase activity;GO:0052654//L-leucine transaminase activity;GO:0052655//L-valine transaminase activity;GO:0052656//L-isoleucine transaminase activity	GO:0008652//cellular amino acid biosynthetic process;GO:0009081//branched-chain amino acid metabolic process;GO:0009082//branched-chain amino acid biosynthetic process
ENSCHIG00000025290	48	74	11	34	2	20	271	296	293	349	181	270	0.26	0.32	0.09	0.15	0.03	0.26	2.89	2.8	3	3.52	2.46	3.06	0.185	2.955	3.99756	1.87767e-15	3.70288e-14	MINAR1	membrane integral NOTCH2 associated receptor 1 [Source:NCBI gene;Acc:102171822]	-	-	-	-	GO:0005886//plasma membrane;GO:0016020//membrane;GO:0016021//integral component of membrane	-	GO:0008285//negative regulation of cell proliferation;GO:0016525//negative regulation of angiogenesis;GO:0030308//negative regulation of cell growth;GO:0031397//negative regulation of protein ubiquitination;GO:0032007//negative regulation of TOR signaling
ENSCHIG00000025605	0	0	0	0	0	0	0	0	0	0	0	5	0	0	0	0	0	0	0	0	0	0	0	0.13	0.001	0.0216667	4.43741	0.449689	1	KIF22	kinesin family member 22 [Source:NCBI gene;Acc:102191666]	Organismal Systems	Endocrine system	ko04914//Progesterone-mediated oocyte maturation	K10403	GO:0000785//chromatin;GO:0005623//cell;GO:0005819//spindle;GO:0005829//cytosol;GO:0005874//microtubule;GO:0016607//nuclear speck;GO:0072686//mitotic spindle	GO:0000166//nucleotide binding;GO:0003677//DNA binding;GO:0003774//motor activity;GO:0003777//microtubule motor activity;GO:0005524//ATP binding;GO:0008017//microtubule binding	GO:0006281//DNA repair;GO:0007018//microtubule-based movement;GO:0007062//sister chromatid cohesion;GO:0007080//mitotic metaphase plate congression;GO:0051310//metaphase plate congression
ENSCHIG00000025829	15	24	22	38	42	42	170	174	176	194	146	69	0.23	0.28	0.52	0.5	0.93	0.99	3.53	3.23	4.18	4.8	3.87	1.94	0.575	3.59167	2.64302	3.80321e-08	2.95103e-07	IGF2BP3	insulin like growth factor 2 mRNA binding protein 3 [Source:NCBI gene;Acc:102174183]	-	-	-	-	GO:0005737//cytoplasm;GO:0005829//cytosol	GO:0003676//nucleic acid binding;GO:0003723//RNA binding;GO:0003730//mRNA 3'-UTR binding;GO:0048027//mRNA 5'-UTR binding	-
ENSCHIG00000025921	40	102	29	52	71	53	5	0	2	2	11	1	0.95	1.86	1.11	1.09	2.54	2	0.17	0	0.08	0.08	0.47	0.05	1.59167	0.141667	-3.48997	2.74062e-10	2.83431e-09	PTGDR	prostaglandin D2 receptor [Source:NCBI gene;Acc:102190420]	Environmental Information Processing	Signaling molecules and interaction	ko04080//Neuroactive ligand-receptor interaction	K04332	GO:0005886//plasma membrane;GO:0016020//membrane;GO:0016021//integral component of membrane	GO:0004930//G protein-coupled receptor activity;GO:0004956//prostaglandin D receptor activity	GO:0007186//G protein-coupled receptor signaling pathway
ENSCHIG00000025930	231	443	123	298	211	145	553	360	285	327	586	433	1.58	2.33	1.36	1.8	2.17	1.57	5.31	3.08	3.13	3.75	7.17	5.63	1.80167	4.67833	1.37666	0.000851259	0.00281402	RAPH1	Ras association (RalGDS/AF-6) and pleckstrin homology domains 1 [Source:NCBI gene;Acc:102173512]	-	-	-	-	GO:0005829//cytosol;GO:0005886//plasma membrane;GO:0016604//nuclear body;GO:0031252//cell leading edge	-	GO:0007165//signal transduction;GO:0048675//axon extension
ENSCHIG00000026086	891	335	246	944	364	133	123	51	99	69	79	8	27.34	7.87	12.13	19.03	15.34	4.68	2.83	1.59	3.94	3.52	3.13	0.45	14.3983	2.57667	-2.48232	1.28117e-07	9.16594e-07	HACD1	3-hydroxyacyl-CoA dehydratase 1 [Source:NCBI gene;Acc:102183078]	Metabolism;Metabolism;Metabolism;Metabolism	Global and overview maps;Global and overview maps;Lipid metabolism;Lipid metabolism	ko01100//Metabolic pathways;ko01212//Fatty acid metabolism;ko01040//Biosynthesis of unsaturated fatty acids;ko00062//Fatty acid elongation	K10703;K10703;K10703;K10703	GO:0005783//endoplasmic reticulum;GO:0005789//endoplasmic reticulum membrane;GO:0016020//membrane;GO:0016021//integral component of membrane	GO:0016829//lyase activity;GO:0102158//very-long-chain 3-hydroxyacyl-CoA dehydratase activity;GO:0102343//3-hydroxy-arachidoyl-CoA dehydratase activity;GO:0102344//3-hydroxy-behenoyl-CoA dehydratase activity;GO:0102345//3-hydroxy-lignoceroyl-CoA dehydratase activity	GO:0006629//lipid metabolic process;GO:0006631//fatty acid metabolic process;GO:0006633//fatty acid biosynthetic process
ENSCHIG00000026598	2857	2076	1102	3275	781	970	650	697	1020	973	779	804	47.37	26.55	29.27	47.78	19.57	25.68	15.24	14.6	27.3	27.16	23.21	25.4	32.7033	22.1517	-0.562022	3.42563e-05	0.000155829	PPP3CA	protein phosphatase 3 catalytic subunit alpha [Source:NCBI gene;Acc:102176770]	Human Diseases;Environmental Information Processing;Human Diseases;Human Diseases;Human Diseases;Environmental Information Processing;Human Diseases;Human Diseases;Environmental Information Processing;Organismal Systems;Cellular Processes;Environmental Information Processing;Organismal Systems;Organismal Systems;Organismal Systems;Cellular Processes;Organismal Systems;Organismal Systems;Organisma…	Neurodegenerative diseases;Signal transduction;Infectious disease: viral;Infectious diseases;Infectious diseases;Signal transduction;Infectious diseases;Infectious diseases;Signal transduction;Development;Cell growth and death;Signal transduction;Endocrine system;Immune system;Nervous system;Cell growth and death;Nervous system;Immune system;Immune system;Development;Immune system;Endocrine syste…	ko05010//Alzheimer disease;ko04010//MAPK signaling pathway;ko05170//Human immunodeficiency virus 1 infection;ko05163//Human cytomegalovirus infection;ko05166//HTLV-I infection;ko04020//Calcium signaling pathway;ko05167//Kaposi sarcoma-associated herpesvirus infection;ko05152//Tuberculosis;ko04022//cGMP - PKG signaling pathway;ko04360//Axon guidance;ko04218//Cellular senescence;ko04310//Wnt signal…	K04348;K04348;K04348;K04348;K04348;K04348;K04348;K04348;K04348;K04348;K04348;K04348;K04348;K04348;K04348;K04348;K04348;K04348;K04348;K04348;K04348;K04348;K04348;K04348;K04348;K04348;K04348;K04348;K04348;K04348	GO:0005634//nucleus;GO:0005654//nucleoplasm;GO:0005737//cytoplasm;GO:0005739//mitochondrion;GO:0005829//cytosol;GO:0005886//plasma membrane;GO:0005955//calcineurin complex;GO:0009898//cytoplasmic side of plasma membrane;GO:0030018//Z disc;GO:0043197//dendritic spine;GO:0098685//Schaffer collateral - CA1 synapse;GO:0098978//glutamatergic synapse	GO:0004721//phosphoprotein phosphatase activity;GO:0004722//protein serine/threonine phosphatase activity;GO:0005516//calmodulin binding;GO:0008144//drug binding;GO:0016018//cyclosporin A binding;GO:0016787//hydrolase activity;GO:0019899//enzyme binding;GO:0033192//calmodulin-dependent protein phosphatase activity;GO:0046983//protein dimerization activity;GO:0051117//ATPase binding	GO:0000082//G1/S transition of mitotic cell cycle;GO:0006470//protein dephosphorylation;GO:0006606//protein import into nucleus;GO:0006816//calcium ion transport;GO:0010613//positive regulation of cardiac muscle hypertrophy;GO:0010628//positive regulation of gene expression;GO:0010629//negative regulation of gene expression;GO:0014883//transition between fast and slow fiber;GO:0014898//cardiac mu…
ENSCHIG00000026869	102360	91594	25027	120199	56294	18798	17754	9661	28147	27835	26602	22706	788.51	541.03	309.05	814.93	652.72	229.03	192.06	93.24	348.73	359.33	366.44	332.12	555.878	281.987	-0.979142	5.65587e-05	0.000245023	MYBPC1	myosin binding protein C, slow type [Source:NCBI gene;Acc:102172972]	-	-	-	-	-	GO:0005515//protein binding	GO:0006936//muscle contraction
ENSCHIG00000026905	4	3	0	5	0	0	0	0	0	19	3	0	0.03	0.02	0	0.03	0	0	0	0	0	0.23	0.04	0	0.0133333	0.045	1.75489	0.555926	0.666521	KCNH7	potassium voltage-gated channel subfamily H member 7 [Source:NCBI gene;Acc:102182639]	-	-	-	-	GO:0016020//membrane;GO:0016021//integral component of membrane	GO:0005216//ion channel activity;GO:0005244//voltage-gated ion channel activity;GO:0005249//voltage-gated potassium channel activity;GO:0005267//potassium channel activity	GO:0006811//ion transport;GO:0006813//potassium ion transport;GO:0034765//regulation of ion transmembrane transport;GO:0055085//transmembrane transport;GO:0071805//potassium ion transmembrane transport
ENSCHIG00000027194	613	981	330	718	277	352	19	39	39	44	33	38	4.26	5.23	3.68	4.42	2.9	3.87	0.18	0.34	0.43	0.51	0.43	0.5	4.06	0.398333	-3.34943	1.50626e-60	7.40488e-58	RASGRF2	Ras protein specific guanine nucleotide releasing factor 2 [Source:NCBI gene;Acc:102171602]	Environmental Information Processing;Environmental Information Processing	Signal transduction;Signal transduction	ko04010//MAPK signaling pathway;ko04014//Ras signaling pathway	K12326;K12326	GO:0005783//endoplasmic reticulum	GO:0005085//guanyl-nucleotide exchange factor activity;GO:0005088//Ras guanyl-nucleotide exchange factor activity;GO:0005515//protein binding	GO:0007264//small GTPase mediated signal transduction;GO:0034976//response to endoplasmic reticulum stress;GO:0035023//regulation of Rho protein signal transduction;GO:0046578//regulation of Ras protein signal transduction
ENSCHIG00000007382	NA
ENSCHIG00000008048	NA

## Sheet: Sheet2
ENSCHIG00000000425		ENSCHIG00000000425			ENSCHIG00000000425
ENSCHIG00000000448		ENSCHIG00000000448			ENSCHIG00000000448
ENSCHIG00000001204		ENSCHIG00000001204			ENSCHIG00000001204
ENSCHIG00000001224		ENSCHIG00000001224			ENSCHIG00000001224
ENSCHIG00000005312		ENSCHIG00000005312			ENSCHIG00000005312
ENSCHIG00000005327		ENSCHIG00000005327			ENSCHIG00000005327
ENSCHIG00000005917		ENSCHIG00000005917			ENSCHIG00000005917
ENSCHIG00000006655		ENSCHIG00000006655			ENSCHIG00000006655
ENSCHIG00000007147		ENSCHIG00000007147			ENSCHIG00000007147
ENSCHIG00000007371		ENSCHIG00000007371			ENSCHIG00000007371		ENSCHIG00000007382
ENSCHIG00000007382		ENSCHIG00000008249			ENSCHIG00000008249		ENSCHIG00000008048
ENSCHIG00000008048		ENSCHIG00000008333			ENSCHIG00000008333
ENSCHIG00000008249		ENSCHIG00000008993			ENSCHIG00000008993
ENSCHIG00000008333		ENSCHIG00000009126			ENSCHIG00000009126
ENSCHIG00000008993		ENSCHIG00000009295			ENSCHIG00000009295
ENSCHIG00000009126		ENSCHIG00000009302			ENSCHIG00000009302
ENSCHIG00000009295		ENSCHIG00000009329			ENSCHIG00000009329
ENSCHIG00000009302		ENSCHIG00000009703			ENSCHIG00000009703
ENSCHIG00000009329		ENSCHIG00000009878			ENSCHIG00000009878
ENSCHIG00000009703		ENSCHIG00000009947			ENSCHIG00000009947
ENSCHIG00000009878		ENSCHIG00000010063			ENSCHIG00000010063
ENSCHIG00000009947		ENSCHIG00000010125			ENSCHIG00000010125
ENSCHIG00000010063		ENSCHIG00000010227			ENSCHIG00000010227
ENSCHIG00000010125		ENSCHIG00000010517			ENSCHIG00000010517
ENSCHIG00000010227		ENSCHIG00000010536			ENSCHIG00000010536
ENSCHIG00000010517		ENSCHIG00000010763			ENSCHIG00000010763
ENSCHIG00000010536		ENSCHIG00000010808			ENSCHIG00000010808
ENSCHIG00000010763		ENSCHIG00000011298			ENSCHIG00000011298
ENSCHIG00000010808		ENSCHIG00000011344			ENSCHIG00000011344
ENSCHIG00000011298		ENSCHIG00000011401			ENSCHIG00000011401
ENSCHIG00000011344		ENSCHIG00000011582			ENSCHIG00000011582
ENSCHIG00000011401		ENSCHIG00000012017			ENSCHIG00000012017
ENSCHIG00000011582		ENSCHIG00000012124			ENSCHIG00000012124
ENSCHIG00000012017		ENSCHIG00000012921			ENSCHIG00000012921
ENSCHIG00000012124		ENSCHIG00000012960			ENSCHIG00000012960
ENSCHIG00000012921		ENSCHIG00000013226			ENSCHIG00000013226
ENSCHIG00000012960		ENSCHIG00000013615			ENSCHIG00000013615
ENSCHIG00000013226		ENSCHIG00000013969			ENSCHIG00000013969
ENSCHIG00000013615		ENSCHIG00000014126			ENSCHIG00000014126
ENSCHIG00000013969		ENSCHIG00000014281			ENSCHIG00000014281
ENSCHIG00000014126		ENSCHIG00000014561			ENSCHIG00000014561
ENSCHIG00000014281		ENSCHIG00000014848			ENSCHIG00000014848
ENSCHIG00000014561		ENSCHIG00000014923			ENSCHIG00000014923
ENSCHIG00000014848		ENSCHIG00000015502			ENSCHIG00000015502
ENSCHIG00000014923		ENSCHIG00000015571			ENSCHIG00000015571
ENSCHIG00000015502		ENSCHIG00000015851			ENSCHIG00000015851
ENSCHIG00000015571		ENSCHIG00000015932			ENSCHIG00000015932
ENSCHIG00000015851		ENSCHIG00000015980			ENSCHIG00000015980
ENSCHIG00000015932		ENSCHIG00000016013			ENSCHIG00000016013
ENSCHIG00000015980		ENSCHIG00000016491			ENSCHIG00000016491
ENSCHIG00000016013		ENSCHIG00000016767			ENSCHIG00000016767
ENSCHIG00000016491		ENSCHIG00000016963			ENSCHIG00000016963
ENSCHIG00000016767		ENSCHIG00000017048			ENSCHIG00000017048
ENSCHIG00000016963		ENSCHIG00000017123			ENSCHIG00000017123
ENSCHIG00000017048		ENSCHIG00000017274			ENSCHIG00000017274
ENSCHIG00000017123		ENSCHIG00000017489			ENSCHIG00000017489
ENSCHIG00000017274		ENSCHIG00000017831			ENSCHIG00000017831
ENSCHIG00000017489		ENSCHIG00000017920			ENSCHIG00000017920
ENSCHIG00000017831		ENSCHIG00000017956			ENSCHIG00000017956
ENSCHIG00000017920		ENSCHIG00000017967			ENSCHIG00000017967
ENSCHIG00000017956		ENSCHIG00000018259			ENSCHIG00000018259
ENSCHIG00000017967		ENSCHIG00000018326			ENSCHIG00000018326
ENSCHIG00000018259		ENSCHIG00000018630			ENSCHIG00000018630
ENSCHIG00000018326		ENSCHIG00000018662			ENSCHIG00000018662
ENSCHIG00000018630		ENSCHIG00000019015			ENSCHIG00000019015
ENSCHIG00000018662		ENSCHIG00000019194			ENSCHIG00000019194
ENSCHIG00000019015		ENSCHIG00000019338			ENSCHIG00000019338
ENSCHIG00000019194		ENSCHIG00000019437			ENSCHIG00000019437
ENSCHIG00000019338		ENSCHIG00000019541			ENSCHIG00000019541
ENSCHIG00000019437		ENSCHIG00000019621			ENSCHIG00000019621
ENSCHIG00000019541		ENSCHIG00000019881			ENSCHIG00000019881
ENSCHIG00000019621		ENSCHIG00000019995			ENSCHIG00000019995
ENSCHIG00000019881		ENSCHIG00000020109			ENSCHIG00000020109
ENSCHIG00000019995		ENSCHIG00000020210			ENSCHIG00000020210
ENSCHIG00000020109		ENSCHIG00000020444			ENSCHIG00000020444
ENSCHIG00000020210		ENSCHIG00000020615			ENSCHIG00000020615
ENSCHIG00000020444		ENSCHIG00000020734			ENSCHIG00000020734
ENSCHIG00000020615		ENSCHIG00000020910			ENSCHIG00000020910
ENSCHIG00000020734		ENSCHIG00000020936			ENSCHIG00000020936
ENSCHIG00000020910		ENSCHIG00000020993			ENSCHIG00000020993
ENSCHIG00000020936		ENSCHIG00000021249			ENSCHIG00000021249
ENSCHIG00000020993		ENSCHIG00000021548			ENSCHIG00000021548
ENSCHIG00000021249		ENSCHIG00000021750			ENSCHIG00000021750
ENSCHIG00000021548		ENSCHIG00000021918			ENSCHIG00000021918
ENSCHIG00000021750		ENSCHIG00000021949			ENSCHIG00000021949
ENSCHIG00000021918		ENSCHIG00000022254			ENSCHIG00000022254
ENSCHIG00000021949		ENSCHIG00000022375			ENSCHIG00000022375
ENSCHIG00000022254		ENSCHIG00000022452			ENSCHIG00000022452
ENSCHIG00000022375		ENSCHIG00000022583			ENSCHIG00000022583
ENSCHIG00000022452		ENSCHIG00000022767			ENSCHIG00000022767
ENSCHIG00000022583		ENSCHIG00000022917			ENSCHIG00000022917
ENSCHIG00000022767		ENSCHIG00000023318			ENSCHIG00000023318
ENSCHIG00000022917		ENSCHIG00000023339			ENSCHIG00000023339
ENSCHIG00000023318		ENSCHIG00000023488			ENSCHIG00000023488
ENSCHIG00000023339		ENSCHIG00000023773			ENSCHIG00000023773
ENSCHIG00000023488		ENSCHIG00000023789			ENSCHIG00000023789
ENSCHIG00000023773		ENSCHIG00000023861			ENSCHIG00000023861
ENSCHIG00000023789		ENSCHIG00000024104			ENSCHIG00000024104
ENSCHIG00000023861		ENSCHIG00000024152			ENSCHIG00000024152
ENSCHIG00000024104		ENSCHIG00000024231			ENSCHIG00000024231
ENSCHIG00000024152		ENSCHIG00000024701			ENSCHIG00000024701
ENSCHIG00000024231		ENSCHIG00000025009			ENSCHIG00000025009
ENSCHIG00000024701		ENSCHIG00000025069			ENSCHIG00000025069
ENSCHIG00000025009		ENSCHIG00000025125			ENSCHIG00000025125
ENSCHIG00000025069		ENSCHIG00000025290			ENSCHIG00000025290
ENSCHIG00000025125		ENSCHIG00000025605			ENSCHIG00000025605
ENSCHIG00000025290		ENSCHIG00000025829			ENSCHIG00000025829
ENSCHIG00000025605		ENSCHIG00000025921			ENSCHIG00000025921
ENSCHIG00000025829		ENSCHIG00000025930			ENSCHIG00000025930
ENSCHIG00000025921		ENSCHIG00000026086			ENSCHIG00000026086
ENSCHIG00000025930		ENSCHIG00000026598			ENSCHIG00000026598
ENSCHIG00000026086		ENSCHIG00000026869			ENSCHIG00000026869
ENSCHIG00000026598		ENSCHIG00000026905			ENSCHIG00000026905
ENSCHIG00000026869		ENSCHIG00000027194			ENSCHIG00000027194
ENSCHIG00000026905
ENSCHIG00000027194
