# Supplementary material for: Candidate circRNAs related to skeletal muscle development in Dazu black goats
Source: Anim Biotechnol. 2023 Nov 30;35(1):2286609. doi: 10.1080/10495398.2023.2286609 (PMC12674388; doi:10.1080/10495398.2023.2286609)
Supplement: Supplemental Material [file LABT_A_2286609_SM8306.zip › Supplementary tables/Table S8 GO enrichment analysis of 76 DE_HGs of DEcircRNAs.xlsx]

## Sheet: Sheet1
Table S9 GO enrichment analysis of 76 Significantly differentially expressed the host genes of 140 DE-circRNAs
#Term	Database	ID	Input number	Background number	P-Value	Corrected P-Value	Input	Hyperlink
protein binding	Gene Ontology	GO:0005515	49	11779	3.09912e-10	2.88218e-07	ANKRD50|ATP2A1|PLCE1|CKM|DIP2A|AMPD1|PPP2R3A|ITGA4|MOB3B|ATAD2|SNAP91|JPH1|TRPC6|PTGDR|WDHD1|CDC6|SLC10A6|RAPH1|MINAR1|CCDC88A|ZNF704|TIAM1|SH3GL3|SYT17|SYT9|FAM169A|PSMC1|CDH2|ERBB3|VWA8|ACACB|NEB|CLCN1|POSTN|LMO7|CD36|IGF2BP3|PHLPP1|ST6GALNAC3|HACD1|ACTN2|LMNB1|EMILIN2|ADARB1|EZH2|TMTC2|FAT4|STK39|KCNN2	http://amigo.geneontology.org/amigo/term/GO:0005515
plasma membrane	Gene Ontology	GO:0005886	29	4619	2.39383e-09	1.11313e-06	ANO5|ITGA4|CD36|SNAP91|JPH1|TRPC6|PTGDR|SLC10A6|SLC9A2|TIAM1|MINAR1|CCDC88A|RYR3|RAPH1|SYT17|CDH2|ERBB3|SYT9|PIEZO2|CLCN1|MTUS1|KCNN2|PHLPP1|ACTN2|LRBA|RASGRF2|UNC80|FAT4|PLCE1	http://amigo.geneontology.org/amigo/term/GO:0005886
sarcoplasmic reticulum	Gene Ontology	GO:0016529	4	44	2.22894e-06	0.000690972	RYR3|JPH1|ATP2A1|P3H2	http://amigo.geneontology.org/amigo/term/GO:0016529
Z disc	Gene Ontology	GO:0030018	5	127	5.64837e-06	0.00131325	ACTN2|RYR3|JPH1|NEB|KCNN2	http://amigo.geneontology.org/amigo/term/GO:0030018
neuron projection extension	Gene Ontology	GO:1990138	3	21	1.31077e-05	0.00243803	TIAM1|ITGA4|POSTN	http://amigo.geneontology.org/amigo/term/GO:1990138
sarcolemma	Gene Ontology	GO:0042383	4	97	4.33298e-05	0.00575668	CLCN1|CDH2|MLIP|RYR3	http://amigo.geneontology.org/amigo/term/GO:0042383
ion transmembrane transport	Gene Ontology	GO:0034220	5	209	5.77141e-05	0.00579954	ANO5|CLCN1|RYR3|ATP2A1|UNC80	http://amigo.geneontology.org/amigo/term/GO:0034220
calcium ion binding	Gene Ontology	GO:0005509	8	693	5.78459e-05	0.00579954	ACTN2|ATP2A1|SYT9|RYR3|PPP2R3A|SYT17|FAT4|CDH2	http://amigo.geneontology.org/amigo/term/GO:0005509
branchiomotor neuron axon guidance	Gene Ontology	GO:0021785	2	5	7.49255e-05	0.00579954	SEMA3A|SEMA3F	http://amigo.geneontology.org/amigo/term/GO:0021785
trigeminal nerve structural organization	Gene Ontology	GO:0021637	2	5	7.49255e-05	0.00579954	SEMA3A|SEMA3F	http://amigo.geneontology.org/amigo/term/GO:0021637
clathrin binding	Gene Ontology	GO:0030276	3	42	8.92875e-05	0.00579954	SYT9|TRPC6|SYT17	http://amigo.geneontology.org/amigo/term/GO:0030276
structural constituent of muscle	Gene Ontology	GO:0008307	3	43	9.53861e-05	0.00579954	ACTN2|JPH1|NEB	http://amigo.geneontology.org/amigo/term/GO:0008307
cation channel activity	Gene Ontology	GO:0005261	3	43	9.53861e-05	0.00579954	PIEZO2|TRPC6|UNC80	http://amigo.geneontology.org/amigo/term/GO:0005261
axonogenesis involved in innervation	Gene Ontology	GO:0060385	2	6	9.97771e-05	0.00579954	SEMA3A|ITGA4	http://amigo.geneontology.org/amigo/term/GO:0060385
neural crest cell migration involved in autonomic nervous system development	Gene Ontology	GO:1901166	2	6	9.97771e-05	0.00579954	SEMA3A|SEMA3F	http://amigo.geneontology.org/amigo/term/GO:1901166
ATP binding	Gene Ontology	GO:0005524	11	1463	0.000107185	0.00586364	ERBB3|MYH13|ATP2A1|VWA8|ACACB|CKM|DCLK1|ATAD2|PSMC1|STK39|CDC6	http://amigo.geneontology.org/amigo/term/GO:0005524
axon extension involved in axon guidance	Gene Ontology	GO:0048846	2	7	0.000128126	0.00661985	SEMA3A|SEMA3F	http://amigo.geneontology.org/amigo/term/GO:0048846
positive regulation of ion transmembrane transporter activity	Gene Ontology	GO:0032414	2	8	0.00015996	0.00743812	STK39|TRPC6	http://amigo.geneontology.org/amigo/term/GO:0032414
negative regulation of potassium ion transmembrane transporter activity	Gene Ontology	GO:1901017	2	8	0.00015996	0.00743812	STK39|ACTN2	http://amigo.geneontology.org/amigo/term/GO:1901017
positive regulation of potassium ion transport	Gene Ontology	GO:0043268	2	9	0.000195264	0.00776456	STK39|ACTN2	http://amigo.geneontology.org/amigo/term/GO:0043268
sympathetic ganglion development	Gene Ontology	GO:0061549	2	9	0.000195264	0.00776456	SEMA3A|SEMA3F	http://amigo.geneontology.org/amigo/term/GO:0061549
facial nerve structural organization	Gene Ontology	GO:0021612	2	9	0.000195264	0.00776456	SEMA3A|SEMA3F	http://amigo.geneontology.org/amigo/term/GO:0021612
positive regulation of cytosolic calcium ion concentration	Gene Ontology	GO:0007204	4	146	0.000200376	0.00776456	PTGDR|PLCE1|TRPC6|CD36	http://amigo.geneontology.org/amigo/term/GO:0007204
cation channel complex	Gene Ontology	GO:0034703	2	10	0.000234028	0.00870583	TRPC6|UNC80	http://amigo.geneontology.org/amigo/term/GO:0034703
SNARE binding	Gene Ontology	GO:0000149	3	64	0.000292487	0.010462	SNAP91|SYT9|SYT17	http://amigo.geneontology.org/amigo/term/GO:0000149
semaphorin-plexin signaling pathway involved in axon guidance	Gene Ontology	GO:1902287	2	12	0.000321877	0.0106281	SEMA3A|SEMA3F	http://amigo.geneontology.org/amigo/term/GO:1902287
regulation of systemic arterial blood pressure	Gene Ontology	GO:0003073	2	12	0.000321877	0.0106281	POSTN|ADAMTS16	http://amigo.geneontology.org/amigo/term/GO:0003073
cell adhesion	Gene Ontology	GO:0007155	6	478	0.000331412	0.0106281	ACTN2|EMILIN2|CD36|POSTN|CDH2|COL6A6	http://amigo.geneontology.org/amigo/term/GO:0007155
nerve development	Gene Ontology	GO:0021675	2	15	0.000479267	0.013995	SEMA3A|SEMA3F	http://amigo.geneontology.org/amigo/term/GO:0021675
lamellipodium	Gene Ontology	GO:0030027	4	185	0.00048155	0.013995	RAPH1|CDH2|PLCE1|CCDC88A	http://amigo.geneontology.org/amigo/term/GO:0030027
calcium ion-regulated exocytosis of neurotransmitter	Gene Ontology	GO:0048791	2	16	0.000538509	0.0145444	SYT9|SYT17	http://amigo.geneontology.org/amigo/term/GO:0048791
cellular response to calcium ion	Gene Ontology	GO:0071277	3	81	0.000568397	0.0145444	SYT9|RYR3|SYT17	http://amigo.geneontology.org/amigo/term/GO:0071277
postsynaptic density, intracellular component	Gene Ontology	GO:0099092	2	17	0.000601119	0.0145444	ACTN2|SH3GL3	http://amigo.geneontology.org/amigo/term/GO:0099092
regulation of calcium ion-dependent exocytosis	Gene Ontology	GO:0017158	2	17	0.000601119	0.0145444	SYT9|SYT17	http://amigo.geneontology.org/amigo/term/GO:0017158
phosphatidylinositol-4,5-bisphosphate binding	Gene Ontology	GO:0005546	3	83	0.000608823	0.0145444	SNAP91|ACTN2|SYT9	http://amigo.geneontology.org/amigo/term/GO:0005546
apical plasma membrane	Gene Ontology	GO:0016324	5	354	0.000631067	0.0145444	STK39|ERBB3|CDH2|CD36|LMO7	http://amigo.geneontology.org/amigo/term/GO:0016324
calmodulin binding	Gene Ontology	GO:0005516	4	200	0.000641205	0.0145444	RYR3|MYH13|KCNN2|RASGRF2	http://amigo.geneontology.org/amigo/term/GO:0005516
small GTPase mediated signal transduction	Gene Ontology	GO:0007264	3	94	0.000864046	0.0186875	TIAM1|RASGRF2|CCDC88A	http://amigo.geneontology.org/amigo/term/GO:0007264
semaphorin receptor binding	Gene Ontology	GO:0030215	2	23	0.00104681	0.0212814	SEMA3A|SEMA3F	http://amigo.geneontology.org/amigo/term/GO:0030215
ATPase activity	Gene Ontology	GO:0016887	4	229	0.00105066	0.0212814	PSMC1|ATP2A1|VWA8|ATAD2	http://amigo.geneontology.org/amigo/term/GO:0016887
cell surface	Gene Ontology	GO:0009986	6	598	0.00105263	0.0212814	DIP2A|ITGA4|CD36|LMO7|KCNN2|CDH2	http://amigo.geneontology.org/amigo/term/GO:0009986
calcium channel complex	Gene Ontology	GO:0034704	2	24	0.00113264	0.0223504	RYR3|ATP2A1	http://amigo.geneontology.org/amigo/term/GO:0034704
cytosol	Gene Ontology	GO:0005829	20	5095	0.00115357	0.0223504	ACTN2|ARHGAP28|LRBA|RASGRF2|RAPH1|CKM|CCDC88A|AMPD1|ACACB|NEB|BCAT1|ADARB1|TIAM1|LMO7|PLCE1|PSMC1|STK39|IGF2BP3|PHLPP1|CDC6	http://amigo.geneontology.org/amigo/term/GO:0005829
exocytic vesicle	Gene Ontology	GO:0070382	2	25	0.00122175	0.0231882	SYT9|SYT17	http://amigo.geneontology.org/amigo/term/GO:0070382
negative regulation of axon extension involved in axon guidance	Gene Ontology	GO:0048843	2	26	0.0013141	0.0244423	SEMA3A|SEMA3F	http://amigo.geneontology.org/amigo/term/GO:0048843
metal ion binding	Gene Ontology	GO:0046872	12	2298	0.0013601	0.0248019	ACACB|ZNF704|AMPD1|ITGA4|ADARB1|MOB3B|POSTN|LMO7|PLCE1|ADAMTS16|PHLPP1|B4GALT4	http://amigo.geneontology.org/amigo/term/GO:0046872
axon extension	Gene Ontology	GO:0048675	2	27	0.0014097	0.025212	RAPH1|DCLK1	http://amigo.geneontology.org/amigo/term/GO:0048675
chemorepellent activity	Gene Ontology	GO:0045499	2	28	0.00150853	0.0252436	SEMA3A|SEMA3F	http://amigo.geneontology.org/amigo/term/GO:0045499
regulation of dopamine secretion	Gene Ontology	GO:0014059	2	28	0.00150853	0.0252436	SYT9|SYT17	http://amigo.geneontology.org/amigo/term/GO:0014059
calcium-ion regulated exocytosis	Gene Ontology	GO:0017156	2	28	0.00150853	0.0252436	SYT9|SYT17	http://amigo.geneontology.org/amigo/term/GO:0017156
calcium ion transmembrane transport	Gene Ontology	GO:0070588	3	115	0.00152005	0.0252436	RYR3|TRPC6|ATP2A1	http://amigo.geneontology.org/amigo/term/GO:0070588
cation transport	Gene Ontology	GO:0006812	2	29	0.00161058	0.0262779	PIEZO2|TRPC6	http://amigo.geneontology.org/amigo/term/GO:0006812
MAPK cascade	Gene Ontology	GO:0000165	4	261	0.00168461	0.0269807	ACTN2|ERBB3|RASGRF2|PSMC1	http://amigo.geneontology.org/amigo/term/GO:0000165
guanyl-nucleotide exchange factor activity	Gene Ontology	GO:0005085	3	123	0.00183358	0.0284205	TIAM1|PLCE1|CCDC88A	http://amigo.geneontology.org/amigo/term/GO:0005085
sarcoplasmic reticulum membrane	Gene Ontology	GO:0033017	2	33	0.00205071	0.0312649	RYR3|ATP2A1	http://amigo.geneontology.org/amigo/term/GO:0033017
semaphorin-plexin signaling pathway	Gene Ontology	GO:0071526	2	34	0.00216866	0.0325299	SEMA3A|SEMA3F	http://amigo.geneontology.org/amigo/term/GO:0071526
energy homeostasis	Gene Ontology	GO:0097009	2	35	0.00228976	0.0338013	CD36|ACACB	http://amigo.geneontology.org/amigo/term/GO:0097009
negative chemotaxis	Gene Ontology	GO:0050919	2	37	0.00254135	0.0362838	SEMA3A|SEMA3F	http://amigo.geneontology.org/amigo/term/GO:0050919
chloride transport	Gene Ontology	GO:0006821	2	37	0.00254135	0.0362838	ANO5|CLCN1	http://amigo.geneontology.org/amigo/term/GO:0006821
regulation of small GTPase mediated signal transduction	Gene Ontology	GO:0051056	3	139	0.00257498	0.0362838	TIAM1|ARHGAP28|RASGRF2	http://amigo.geneontology.org/amigo/term/GO:0051056
muscle filament sliding	Gene Ontology	GO:0030049	2	38	0.00267181	0.0370863	ACTN2|NEB	http://amigo.geneontology.org/amigo/term/GO:0030049
cellular response to amyloid-beta	Gene Ontology	GO:1904646	2	41	0.00308172	0.0415362	ITGA4|CD36	http://amigo.geneontology.org/amigo/term/GO:1904646
cation transmembrane transport	Gene Ontology	GO:0098655	2	41	0.00308172	0.0415362	PIEZO2|UNC80	http://amigo.geneontology.org/amigo/term/GO:0098655
positive regulation of epithelial to mesenchymal transition	Gene Ontology	GO:0010718	2	42	0.00322449	0.0418079	TIAM1|EZH2	http://amigo.geneontology.org/amigo/term/GO:0010718
branching involved in ureteric bud morphogenesis	Gene Ontology	GO:0001658	2	42	0.00322449	0.0418079	ADAMTS16|FAT4	http://amigo.geneontology.org/amigo/term/GO:0001658
lipid binding	Gene Ontology	GO:0008289	3	151	0.00323674	0.0418079	TIAM1|SH3GL3|CD36	http://amigo.geneontology.org/amigo/term/GO:0008289
integral component of membrane	Gene Ontology	GO:0016021	15	3643	0.00346242	0.0441103	SLC10A6|ANO5|ATP2A1|SLC9A2|MINAR1|PIEZO2|RYR3|KCNN2|JPH1|TMTC2|FAT4|PTGDR|ST6GALNAC3|B4GALT4|LRBA	http://amigo.geneontology.org/amigo/term/GO:0016021
neural crest cell migration	Gene Ontology	GO:0001755	2	46	0.00382596	0.0479946	SEMA3A|SEMA3F	http://amigo.geneontology.org/amigo/term/GO:0001755
dendritic spine	Gene Ontology	GO:0043197	3	162	0.00392715	0.0480559	TIAM1|KCNN2|ACTN2	http://amigo.geneontology.org/amigo/term/GO:0043197
heterophilic cell-cell adhesion via plasma membrane cell adhesion molecules	Gene Ontology	GO:0007157	2	47	0.00398386	0.0481168	CDH2|FAT4	http://amigo.geneontology.org/amigo/term/GO:0007157
nuclear inner membrane	Gene Ontology	GO:0005637	2	48	0.00414475	0.0494182	FAM169A|LMNB1	http://amigo.geneontology.org/amigo/term/GO:0005637
integral component of plasma membrane	Gene Ontology	GO:0005887	8	1380	0.00491837	0.0566353	SEMA3A|ERBB3|SEMA3F|CLCN1|DCLK1|CD36|TRPC6|CDH2	http://amigo.geneontology.org/amigo/term/GO:0005887
glutamatergic synapse	Gene Ontology	GO:0098978	4	354	0.00494308	0.0566353	TIAM1|SEMA3F|SH3GL3|ACTN2	http://amigo.geneontology.org/amigo/term/GO:0098978
cortical actin cytoskeleton	Gene Ontology	GO:0030864	2	53	0.00499365	0.0566353	ACTN2|CDH2	http://amigo.geneontology.org/amigo/term/GO:0030864
regulation of cardiac conduction	Gene Ontology	GO:1903779	2	53	0.00499365	0.0566353	RYR3|ATP2A1	http://amigo.geneontology.org/amigo/term/GO:1903779
response to mechanical stimulus	Gene Ontology	GO:0009612	2	54	0.00517224	0.057954	POSTN|PIEZO2	http://amigo.geneontology.org/amigo/term/GO:0009612
nuclear envelope	Gene Ontology	GO:0005635	3	182	0.00539781	0.0590584	LMNB1|MLIP|LMO7	http://amigo.geneontology.org/amigo/term/GO:0005635
calcium-dependent phospholipid binding	Gene Ontology	GO:0005544	2	56	0.00553812	0.059889	SYT9|SYT17	http://amigo.geneontology.org/amigo/term/GO:0005544
collagen-containing extracellular matrix	Gene Ontology	GO:0062023	4	370	0.00575941	0.0615661	POSTN|CDH2|EMILIN2|COL6A6	http://amigo.geneontology.org/amigo/term/GO:0062023
phosphatidylserine binding	Gene Ontology	GO:0001786	2	58	0.00591556	0.0624283	SYT9|SYT17	http://amigo.geneontology.org/amigo/term/GO:0001786
protein homotetramerization	Gene Ontology	GO:0051289	2	59	0.00610857	0.0624283	RYR3|ACACB	http://amigo.geneontology.org/amigo/term/GO:0051289
cell adhesion molecule binding	Gene Ontology	GO:0050839	2	59	0.00610857	0.0624283	POSTN|ITGA4	http://amigo.geneontology.org/amigo/term/GO:0050839
syntaxin binding	Gene Ontology	GO:0019905	2	60	0.00630444	0.0630444	SYT9|SYT17	http://amigo.geneontology.org/amigo/term/GO:0019905
collagen trimer	Gene Ontology	GO:0005581	2	60	0.00630444	0.0630444	EMILIN2|COL6A6	http://amigo.geneontology.org/amigo/term/GO:0005581
negative regulation of neuron projection development	Gene Ontology	GO:0010977	2	61	0.00650315	0.0643397	MINAR1|SEMA3A	http://amigo.geneontology.org/amigo/term/GO:0010977
regulation of apoptotic process	Gene Ontology	GO:0042981	3	197	0.00669111	0.0651247	DIP2A|PHLPP1|ACTN2	http://amigo.geneontology.org/amigo/term/GO:0042981
identical protein binding	Gene Ontology	GO:0042802	8	1456	0.00672254	0.0651247	SYT9|ERBB3|ACTN2|AMPD1|ACACB|BCAT1|CDH2|SH3GL3	http://amigo.geneontology.org/amigo/term/GO:0042802
negative regulation of cell population proliferation	Gene Ontology	GO:0008285	4	394	0.00714545	0.0685079	MINAR1|P3H2|CDC6|ADARB1	http://amigo.geneontology.org/amigo/term/GO:0008285
actin filament binding	Gene Ontology	GO:0051015	3	208	0.00774696	0.0693695	ACTN2|MYH13|NEB	http://amigo.geneontology.org/amigo/term/GO:0051015
cellular response to hydrogen peroxide	Gene Ontology	GO:0070301	2	67	0.00775444	0.0693695	EZH2|TRPC6	http://amigo.geneontology.org/amigo/term/GO:0070301
cerebral cortex development	Gene Ontology	GO:0021987	2	70	0.00841753	0.0693695	CDH2|FAT4	http://amigo.geneontology.org/amigo/term/GO:0021987
basolateral plasma membrane	Gene Ontology	GO:0016323	3	216	0.00857323	0.0693695	STK39|CDH2|ERBB3	http://amigo.geneontology.org/amigo/term/GO:0016323
focal adhesion	Gene Ontology	GO:0005925	4	418	0.00873619	0.0693695	ACTN2|CDH2|ITGA4|LMO7	http://amigo.geneontology.org/amigo/term/GO:0005925
filopodium	Gene Ontology	GO:0030175	2	72	0.00887326	0.0693695	ACTN2|RAPH1	http://amigo.geneontology.org/amigo/term/GO:0030175
protein homodimerization activity	Gene Ontology	GO:0042803	5	660	0.00890241	0.0693695	CCDC88A|CLCN1|TRPC6|ATP2A1|KCNN2	http://amigo.geneontology.org/amigo/term/GO:0042803
apical part of cell	Gene Ontology	GO:0045177	2	74	0.00933982	0.0693695	CDH2|FAT4	http://amigo.geneontology.org/amigo/term/GO:0045177
endoplasmic reticulum membrane	Gene Ontology	GO:0005789	6	942	0.00951389	0.0693695	HACD1|ATP2A1|RASGRF2|ANO5|JPH1|TMTC2	http://amigo.geneontology.org/amigo/term/GO:0005789
antigen processing and presentation of exogenous peptide antigen via MHC class I, TAP-dependent	Gene Ontology	GO:0002479	2	75	0.00957713	0.0693695	PSMC1|CD36	http://amigo.geneontology.org/amigo/term/GO:0002479
calcium ion transport	Gene Ontology	GO:0006816	2	75	0.00957713	0.0693695	RYR3|ATP2A1	http://amigo.geneontology.org/amigo/term/GO:0006816
response to endoplasmic reticulum stress	Gene Ontology	GO:0034976	2	75	0.00957713	0.0693695	ATP2A1|RASGRF2	http://amigo.geneontology.org/amigo/term/GO:0034976
regulation of actin cytoskeleton organization	Gene Ontology	GO:0032956	2	75	0.00957713	0.0693695	CCDC88A|ARHGAP28	http://amigo.geneontology.org/amigo/term/GO:0032956
positive regulation of cell migration	Gene Ontology	GO:0030335	3	227	0.00979098	0.0693695	SEMA3A|TIAM1|SEMA3F	http://amigo.geneontology.org/amigo/term/GO:0030335
protein localization	Gene Ontology	GO:0008104	2	77	0.0100598	0.0693695	LRBA|SLC9A2	http://amigo.geneontology.org/amigo/term/GO:0008104
cell migration	Gene Ontology	GO:0016477	3	232	0.0103761	0.0693695	TIAM1|CDH2|CCDC88A	http://amigo.geneontology.org/amigo/term/GO:0016477
extracellular matrix	Gene Ontology	GO:0031012	3	233	0.0104955	0.0693695	POSTN|ADAMTS16|COL6A6	http://amigo.geneontology.org/amigo/term/GO:0031012
positive regulation of neuron differentiation	Gene Ontology	GO:0045666	2	82	0.0113126	0.0693695	TRPC6|SH3GL3	http://amigo.geneontology.org/amigo/term/GO:0045666
N-acetyllactosamine synthase activity	Gene Ontology	GO:0003945	1	5	0.0113911	0.0693695	B4GALT4	http://amigo.geneontology.org/amigo/term/GO:0003945
C-X3-C chemokine binding	Gene Ontology	GO:0019960	1	5	0.0113911	0.0693695	ITGA4	http://amigo.geneontology.org/amigo/term/GO:0019960
dichotomous subdivision of terminal units involved in salivary gland branching	Gene Ontology	GO:0060666	1	5	0.0113911	0.0693695	SEMA3A	http://amigo.geneontology.org/amigo/term/GO:0060666
negative regulation of fatty acid beta-oxidation	Gene Ontology	GO:0031999	1	5	0.0113911	0.0693695	ACACB	http://amigo.geneontology.org/amigo/term/GO:0031999
FATZ binding	Gene Ontology	GO:0051373	1	5	0.0113911	0.0693695	ACTN2	http://amigo.geneontology.org/amigo/term/GO:0051373
ErbB-3 class receptor binding	Gene Ontology	GO:0043125	1	5	0.0113911	0.0693695	ERBB3	http://amigo.geneontology.org/amigo/term/GO:0043125
positive regulation of chromosome segregation	Gene Ontology	GO:0051984	1	5	0.0113911	0.0693695	CDC6	http://amigo.geneontology.org/amigo/term/GO:0051984
cerebellar cortex development	Gene Ontology	GO:0021695	1	5	0.0113911	0.0693695	EZH2	http://amigo.geneontology.org/amigo/term/GO:0021695
creatine kinase activity	Gene Ontology	GO:0004111	1	5	0.0113911	0.0693695	CKM	http://amigo.geneontology.org/amigo/term/GO:0004111
extrinsic component of postsynaptic density membrane	Gene Ontology	GO:0099147	1	5	0.0113911	0.0693695	TIAM1	http://amigo.geneontology.org/amigo/term/GO:0099147
histone methyltransferase activity (H3-K27 specific)	Gene Ontology	GO:0046976	1	5	0.0113911	0.0693695	EZH2	http://amigo.geneontology.org/amigo/term/GO:0046976
positive regulation of ATPase-coupled calcium transmembrane transporter activity	Gene Ontology	GO:1901896	1	5	0.0113911	0.0693695	ATP2A1	http://amigo.geneontology.org/amigo/term/GO:1901896
double-stranded RNA adenosine deaminase activity	Gene Ontology	GO:0003726	1	5	0.0113911	0.0693695	ADARB1	http://amigo.geneontology.org/amigo/term/GO:0003726
triglyceride transport	Gene Ontology	GO:0034197	1	5	0.0113911	0.0693695	CD36	http://amigo.geneontology.org/amigo/term/GO:0034197
biotin binding	Gene Ontology	GO:0009374	1	5	0.0113911	0.0693695	ACACB	http://amigo.geneontology.org/amigo/term/GO:0009374
lipid transport across blood-brain barrier	Gene Ontology	GO:1990379	1	5	0.0113911	0.0693695	CD36	http://amigo.geneontology.org/amigo/term/GO:1990379
regulation of toll-like receptor signaling pathway	Gene Ontology	GO:0034121	1	5	0.0113911	0.0693695	CD36	http://amigo.geneontology.org/amigo/term/GO:0034121
regulation of brown fat cell differentiation	Gene Ontology	GO:0090335	1	5	0.0113911	0.0693695	FTO	http://amigo.geneontology.org/amigo/term/GO:0090335
lamin filament	Gene Ontology	GO:0005638	1	5	0.0113911	0.0693695	LMNB1	http://amigo.geneontology.org/amigo/term/GO:0005638
regulation of lipid storage	Gene Ontology	GO:0010883	1	5	0.0113911	0.0693695	FTO	http://amigo.geneontology.org/amigo/term/GO:0010883
3-hydroxyacyl-CoA dehydratase activity	Gene Ontology	GO:0018812	1	5	0.0113911	0.0693695	HACD1	http://amigo.geneontology.org/amigo/term/GO:0018812
cellular response to prostaglandin D stimulus	Gene Ontology	GO:0071799	1	5	0.0113911	0.0693695	PTGDR	http://amigo.geneontology.org/amigo/term/GO:0071799
neuregulin binding	Gene Ontology	GO:0038132	1	5	0.0113911	0.0693695	ERBB3	http://amigo.geneontology.org/amigo/term/GO:0038132
radial glial cell differentiation	Gene Ontology	GO:0060019	1	5	0.0113911	0.0693695	CDH2	http://amigo.geneontology.org/amigo/term/GO:0060019
positive regulation of synaptic vesicle clustering	Gene Ontology	GO:2000809	1	5	0.0113911	0.0693695	CDH2	http://amigo.geneontology.org/amigo/term/GO:2000809
membrane repolarization during atrial cardiac muscle cell action potential	Gene Ontology	GO:0098914	1	5	0.0113911	0.0693695	KCNN2	http://amigo.geneontology.org/amigo/term/GO:0098914
positive regulation of cellular metabolic process	Gene Ontology	GO:0031325	1	5	0.0113911	0.0693695	ACACB	http://amigo.geneontology.org/amigo/term/GO:0031325
trigeminal ganglion development	Gene Ontology	GO:0061551	1	5	0.0113911	0.0693695	SEMA3A	http://amigo.geneontology.org/amigo/term/GO:0061551
protein kinase binding	Gene Ontology	GO:0019901	4	461	0.0121336	0.0693695	SNAP91|STK39|CDH2|LRBA	http://amigo.geneontology.org/amigo/term/GO:0019901
Golgi apparatus	Gene Ontology	GO:0005794	6	1002	0.0125905	0.0693695	LRBA|CCDC88A|CD36|MTUS1|P3H2|B4GALT4	http://amigo.geneontology.org/amigo/term/GO:0005794
microtubule binding	Gene Ontology	GO:0008017	3	252	0.0129172	0.0693695	TIAM1|CCDC88A|MTUS1	http://amigo.geneontology.org/amigo/term/GO:0008017
extracellular matrix organization	Gene Ontology	GO:0030198	3	252	0.0129172	0.0693695	POSTN|ITGA4|ADAMTS16	http://amigo.geneontology.org/amigo/term/GO:0030198
Wnt signaling pathway, planar cell polarity pathway	Gene Ontology	GO:0060071	2	89	0.0131756	0.0693695	TIAM1|PSMC1	http://amigo.geneontology.org/amigo/term/GO:0060071
wound healing	Gene Ontology	GO:0042060	2	89	0.0131756	0.0693695	POSTN|ERBB3	http://amigo.geneontology.org/amigo/term/GO:0042060
muscle organ development	Gene Ontology	GO:0007517	2	89	0.0131756	0.0693695	JPH1|NEB	http://amigo.geneontology.org/amigo/term/GO:0007517
kinase activity	Gene Ontology	GO:0016301	2	89	0.0131756	0.0693695	CKM|STK39	http://amigo.geneontology.org/amigo/term/GO:0016301
cell-cell adhesion mediated by integrin	Gene Ontology	GO:0033631	1	6	0.0132772	0.0693695	ITGA4	http://amigo.geneontology.org/amigo/term/GO:0033631
negative regulation of cardiac muscle hypertrophy in response to stress	Gene Ontology	GO:1903243	1	6	0.0132772	0.0693695	MLIP	http://amigo.geneontology.org/amigo/term/GO:1903243
positive regulation of potassium ion transmembrane transporter activity	Gene Ontology	GO:1901018	1	6	0.0132772	0.0693695	ACTN2	http://amigo.geneontology.org/amigo/term/GO:1901018
Toll-like receptor binding	Gene Ontology	GO:0035325	1	6	0.0132772	0.0693695	CD36	http://amigo.geneontology.org/amigo/term/GO:0035325
cholesterol import	Gene Ontology	GO:0070508	1	6	0.0132772	0.0693695	CD36	http://amigo.geneontology.org/amigo/term/GO:0070508
G1 to G0 transition	Gene Ontology	GO:0070314	1	6	0.0132772	0.0693695	EZH2	http://amigo.geneontology.org/amigo/term/GO:0070314
tRNA-specific adenosine deaminase activity	Gene Ontology	GO:0008251	1	6	0.0132772	0.0693695	ADARB1	http://amigo.geneontology.org/amigo/term/GO:0008251
histone H3-K27 methylation	Gene Ontology	GO:0070734	1	6	0.0132772	0.0693695	EZH2	http://amigo.geneontology.org/amigo/term/GO:0070734
acetyl-CoA metabolic process	Gene Ontology	GO:0006084	1	6	0.0132772	0.0693695	ACACB	http://amigo.geneontology.org/amigo/term/GO:0006084
adenosine metabolic process	Gene Ontology	GO:0046085	1	6	0.0132772	0.0693695	PTGDR	http://amigo.geneontology.org/amigo/term/GO:0046085
regulation of modification of postsynaptic actin cytoskeleton	Gene Ontology	GO:1905274	1	6	0.0132772	0.0693695	TIAM1	http://amigo.geneontology.org/amigo/term/GO:1905274
positive regulation of endocytic recycling	Gene Ontology	GO:2001137	1	6	0.0132772	0.0693695	ACTN2	http://amigo.geneontology.org/amigo/term/GO:2001137
entrainment of circadian clock	Gene Ontology	GO:0009649	1	6	0.0132772	0.0693695	PHLPP1	http://amigo.geneontology.org/amigo/term/GO:0009649
G-protein gamma-subunit binding	Gene Ontology	GO:0031682	1	6	0.0132772	0.0693695	CCDC88A	http://amigo.geneontology.org/amigo/term/GO:0031682
regulation of removal of superoxide radicals	Gene Ontology	GO:2000121	1	6	0.0132772	0.0693695	CD36	http://amigo.geneontology.org/amigo/term/GO:2000121
alpha-N-acetylgalactosaminide alpha-2,6-sialyltransferase activity	Gene Ontology	GO:0001665	1	6	0.0132772	0.0693695	ST6GALNAC3	http://amigo.geneontology.org/amigo/term/GO:0001665
regulation of metanephric nephron tubule epithelial cell differentiation	Gene Ontology	GO:0072307	1	6	0.0132772	0.0693695	FAT4	http://amigo.geneontology.org/amigo/term/GO:0072307
motor behavior	Gene Ontology	GO:0061744	1	6	0.0132772	0.0693695	ADARB1	http://amigo.geneontology.org/amigo/term/GO:0061744
bile acid:sodium symporter activity	Gene Ontology	GO:0008508	1	6	0.0132772	0.0693695	SLC10A6	http://amigo.geneontology.org/amigo/term/GO:0008508
AMP metabolic process	Gene Ontology	GO:0046033	1	6	0.0132772	0.0693695	AMPD1	http://amigo.geneontology.org/amigo/term/GO:0046033
muscle tissue morphogenesis	Gene Ontology	GO:0060415	1	6	0.0132772	0.0693695	ADARB1	http://amigo.geneontology.org/amigo/term/GO:0060415
histone H3-K27 trimethylation	Gene Ontology	GO:0098532	1	6	0.0132772	0.0693695	EZH2	http://amigo.geneontology.org/amigo/term/GO:0098532
fatty acid elongation	Gene Ontology	GO:0030497	1	6	0.0132772	0.0693695	HACD1	http://amigo.geneontology.org/amigo/term/GO:0030497
protein glycosylation	Gene Ontology	GO:0006486	2	91	0.0137307	0.0709421	ST6GALNAC3|B4GALT4	http://amigo.geneontology.org/amigo/term/GO:0006486
adenosine to inosine editing	Gene Ontology	GO:0006382	1	7	0.0151596	0.0712169	ADARB1	http://amigo.geneontology.org/amigo/term/GO:0006382
LIM domain binding	Gene Ontology	GO:0030274	1	7	0.0151596	0.0712169	ACTN2	http://amigo.geneontology.org/amigo/term/GO:0030274
main axon	Gene Ontology	GO:0044304	1	7	0.0151596	0.0712169	TIAM1	http://amigo.geneontology.org/amigo/term/GO:0044304
pronucleus	Gene Ontology	GO:0045120	1	7	0.0151596	0.0712169	EZH2	http://amigo.geneontology.org/amigo/term/GO:0045120
creatine metabolic process	Gene Ontology	GO:0006600	1	7	0.0151596	0.0712169	CKM	http://amigo.geneontology.org/amigo/term/GO:0006600
regulation of Ras protein signal transduction	Gene Ontology	GO:0046578	1	7	0.0151596	0.0712169	PLCE1	http://amigo.geneontology.org/amigo/term/GO:0046578
regulation of cytokine biosynthetic process	Gene Ontology	GO:0042035	1	7	0.0151596	0.0712169	IGF2BP3	http://amigo.geneontology.org/amigo/term/GO:0042035
positive regulation of cholesterol storage	Gene Ontology	GO:0010886	1	7	0.0151596	0.0712169	CD36	http://amigo.geneontology.org/amigo/term/GO:0010886
cellular response to hydroperoxide	Gene Ontology	GO:0071447	1	7	0.0151596	0.0712169	CD36	http://amigo.geneontology.org/amigo/term/GO:0071447
cellular response to magnesium ion	Gene Ontology	GO:0071286	1	7	0.0151596	0.0712169	RYR3	http://amigo.geneontology.org/amigo/term/GO:0071286
lipoprotein particle binding	Gene Ontology	GO:0071813	1	7	0.0151596	0.0712169	CD36	http://amigo.geneontology.org/amigo/term/GO:0071813
cellular hypotonic response	Gene Ontology	GO:0071476	1	7	0.0151596	0.0712169	STK39	http://amigo.geneontology.org/amigo/term/GO:0071476
amyloid-beta clearance by cellular catabolic process	Gene Ontology	GO:0150094	1	7	0.0151596	0.0712169	CD36	http://amigo.geneontology.org/amigo/term/GO:0150094
Schwann cell differentiation	Gene Ontology	GO:0014037	1	7	0.0151596	0.0712169	ERBB3	http://amigo.geneontology.org/amigo/term/GO:0014037
junctional membrane complex	Gene Ontology	GO:0030314	1	7	0.0151596	0.0712169	JPH1	http://amigo.geneontology.org/amigo/term/GO:0030314
synaptic vesicle budding from presynaptic endocytic zone membrane	Gene Ontology	GO:0016185	1	7	0.0151596	0.0712169	SNAP91	http://amigo.geneontology.org/amigo/term/GO:0016185
cell-matrix adhesion	Gene Ontology	GO:0007160	2	96	0.0151623	0.0712169	TIAM1|ITGA4	http://amigo.geneontology.org/amigo/term/GO:0007160
kinase binding	Gene Ontology	GO:0019900	2	97	0.015456	0.0713316	TIAM1|CDC6	http://amigo.geneontology.org/amigo/term/GO:0019900
chloride transmembrane transport	Gene Ontology	GO:1902476	2	98	0.0157522	0.0713316	ANO5|CLCN1	http://amigo.geneontology.org/amigo/term/GO:1902476
regulation of membrane potential	Gene Ontology	GO:0042391	2	99	0.0160508	0.0713316	ACTN2|PIEZO2	http://amigo.geneontology.org/amigo/term/GO:0042391
G1/S transition of mitotic cell cycle	Gene Ontology	GO:0000082	2	100	0.0163518	0.0713316	BCAT1|CDC6	http://amigo.geneontology.org/amigo/term/GO:0000082
ion transport	Gene Ontology	GO:0006811	2	100	0.0163518	0.0713316	KCNN2|SLC9A2	http://amigo.geneontology.org/amigo/term/GO:0006811
clathrin heavy chain binding	Gene Ontology	GO:0032050	1	8	0.0170386	0.0713316	SNAP91	http://amigo.geneontology.org/amigo/term/GO:0032050
cell-cell adhesion mediated by cadherin	Gene Ontology	GO:0044331	1	8	0.0170386	0.0713316	CDH2	http://amigo.geneontology.org/amigo/term/GO:0044331
protein antigen binding	Gene Ontology	GO:1990405	1	8	0.0170386	0.0713316	ITGA4	http://amigo.geneontology.org/amigo/term/GO:1990405
positive regulation of leukocyte tethering or rolling	Gene Ontology	GO:1903238	1	8	0.0170386	0.0713316	ITGA4	http://amigo.geneontology.org/amigo/term/GO:1903238
neuroepithelial cell differentiation	Gene Ontology	GO:0060563	1	8	0.0170386	0.0713316	CDH2	http://amigo.geneontology.org/amigo/term/GO:0060563
negative regulation of endoplasmic reticulum calcium ion concentration	Gene Ontology	GO:0032471	1	8	0.0170386	0.0713316	ATP2A1	http://amigo.geneontology.org/amigo/term/GO:0032471
myosin heavy chain binding	Gene Ontology	GO:0032036	1	8	0.0170386	0.0713316	AMPD1	http://amigo.geneontology.org/amigo/term/GO:0032036
replication fork protection complex	Gene Ontology	GO:0031298	1	8	0.0170386	0.0713316	WDHD1	http://amigo.geneontology.org/amigo/term/GO:0031298
positive regulation of cation channel activity	Gene Ontology	GO:2001259	1	8	0.0170386	0.0713316	ACTN2	http://amigo.geneontology.org/amigo/term/GO:2001259
long-chain fatty acid import into cell	Gene Ontology	GO:0044539	1	8	0.0170386	0.0713316	CD36	http://amigo.geneontology.org/amigo/term/GO:0044539
negative regulation of protein kinase activity by regulation of protein phosphorylation	Gene Ontology	GO:0044387	1	8	0.0170386	0.0713316	ADARB1	http://amigo.geneontology.org/amigo/term/GO:0044387
primary miRNA binding	Gene Ontology	GO:0070878	1	8	0.0170386	0.0713316	EZH2	http://amigo.geneontology.org/amigo/term/GO:0070878
diacylglycerol biosynthetic process	Gene Ontology	GO:0006651	1	8	0.0170386	0.0713316	PLCE1	http://amigo.geneontology.org/amigo/term/GO:0006651
ion homeostasis	Gene Ontology	GO:0050801	1	8	0.0170386	0.0713316	STK39	http://amigo.geneontology.org/amigo/term/GO:0050801
cardiac muscle hypertrophy	Gene Ontology	GO:0003300	1	8	0.0170386	0.0713316	TIAM1	http://amigo.geneontology.org/amigo/term/GO:0003300
ossification involved in bone maturation	Gene Ontology	GO:0043931	1	8	0.0170386	0.0713316	FAT4	http://amigo.geneontology.org/amigo/term/GO:0043931
membrane	Gene Ontology	GO:0016020	9	2075	0.017458	0.0713316	LMNB1|LRBA|PIEZO2|ITGA4|CD36|TIAM1|TRPC6|CCDC88A|PSMC1	http://amigo.geneontology.org/amigo/term/GO:0016020
nucleus	Gene Ontology	GO:0005634	17	5208	0.0178548	0.0713316	LMNB1|MTUS1|DIP2A|PHLPP1|ACACB|MLIP|ZNF704|ADARB1|TIAM1|LMO7|FTO|ZFHX4|PSMC1|IGF2BP3|ATAD2|EZH2|CDC6	http://amigo.geneontology.org/amigo/term/GO:0005634
response to estradiol	Gene Ontology	GO:0032355	2	105	0.017893	0.0713316	POSTN|EZH2	http://amigo.geneontology.org/amigo/term/GO:0032355
muscle contraction	Gene Ontology	GO:0006936	2	105	0.017893	0.0713316	CLCN1|MYH13	http://amigo.geneontology.org/amigo/term/GO:0006936
central nervous system projection neuron axonogenesis	Gene Ontology	GO:0021952	1	9	0.018914	0.0713316	DCLK1	http://amigo.geneontology.org/amigo/term/GO:0021952
glomerulus development	Gene Ontology	GO:0032835	1	9	0.018914	0.0713316	PLCE1	http://amigo.geneontology.org/amigo/term/GO:0032835
positive regulation of NLRP3 inflammasome complex assembly	Gene Ontology	GO:1900227	1	9	0.018914	0.0713316	CD36	http://amigo.geneontology.org/amigo/term/GO:1900227
regulation of p38MAPK cascade	Gene Ontology	GO:1900744	1	9	0.018914	0.0713316	PHLPP1	http://amigo.geneontology.org/amigo/term/GO:1900744
endocardial cushion development	Gene Ontology	GO:0003197	1	9	0.018914	0.0713316	ERBB3	http://amigo.geneontology.org/amigo/term/GO:0003197
calcium transmembrane transporter activity, phosphorylative mechanism	Gene Ontology	GO:0005388	1	9	0.018914	0.0713316	ATP2A1	http://amigo.geneontology.org/amigo/term/GO:0005388
slit diaphragm	Gene Ontology	GO:0036057	1	9	0.018914	0.0713316	TRPC6	http://amigo.geneontology.org/amigo/term/GO:0036057
vascular endothelial growth factor receptor 2 binding	Gene Ontology	GO:0043184	1	9	0.018914	0.0713316	CCDC88A	http://amigo.geneontology.org/amigo/term/GO:0043184
positive regulation of male gonad development	Gene Ontology	GO:2000020	1	9	0.018914	0.0713316	SEMA3A	http://amigo.geneontology.org/amigo/term/GO:2000020
calcium-release channel activity	Gene Ontology	GO:0015278	1	9	0.018914	0.0713316	RYR3	http://amigo.geneontology.org/amigo/term/GO:0015278
extracellular matrix constituent conferring elasticity	Gene Ontology	GO:0030023	1	9	0.018914	0.0713316	EMILIN2	http://amigo.geneontology.org/amigo/term/GO:0030023
negative regulation of dendrite morphogenesis	Gene Ontology	GO:0050774	1	9	0.018914	0.0713316	TRPC6	http://amigo.geneontology.org/amigo/term/GO:0050774
neuronal action potential propagation	Gene Ontology	GO:0019227	1	9	0.018914	0.0713316	CLCN1	http://amigo.geneontology.org/amigo/term/GO:0019227
negative regulation of retinoic acid receptor signaling pathway	Gene Ontology	GO:0048387	1	9	0.018914	0.0713316	EZH2	http://amigo.geneontology.org/amigo/term/GO:0048387
junctional sarcoplasmic reticulum membrane	Gene Ontology	GO:0014701	1	9	0.018914	0.0713316	JPH1	http://amigo.geneontology.org/amigo/term/GO:0014701
cardiac muscle cell development	Gene Ontology	GO:0055013	1	9	0.018914	0.0713316	ACTN2	http://amigo.geneontology.org/amigo/term/GO:0055013
positive regulation of macrophage cytokine production	Gene Ontology	GO:0060907	1	9	0.018914	0.0713316	CD36	http://amigo.geneontology.org/amigo/term/GO:0060907
chromatin silencing at telomere	Gene Ontology	GO:0006348	1	9	0.018914	0.0713316	EZH2	http://amigo.geneontology.org/amigo/term/GO:0006348
dolichyl-phosphate-mannose-protein mannosyltransferase activity	Gene Ontology	GO:0004169	1	9	0.018914	0.0713316	TMTC2	http://amigo.geneontology.org/amigo/term/GO:0004169
negative regulation of sodium ion transmembrane transporter activity	Gene Ontology	GO:2000650	1	9	0.018914	0.0713316	STK39	http://amigo.geneontology.org/amigo/term/GO:2000650
platelet dense tubular network membrane	Gene Ontology	GO:0031095	1	9	0.018914	0.0713316	ATP2A1	http://amigo.geneontology.org/amigo/term/GO:0031095
proton transmembrane transport	Gene Ontology	GO:1902600	2	109	0.0191686	0.0713316	ATP2A1|SLC9A2	http://amigo.geneontology.org/amigo/term/GO:1902600
presynapse	Gene Ontology	GO:0098793	2	109	0.0191686	0.0713316	SYT17|SH3GL3	http://amigo.geneontology.org/amigo/term/GO:0098793
neuron migration	Gene Ontology	GO:0001764	2	110	0.0194933	0.0713316	SEMA3A|DCLK1	http://amigo.geneontology.org/amigo/term/GO:0001764
transmembrane transport	Gene Ontology	GO:0055085	3	296	0.019661	0.0713316	ANO5|SLC10A6|PSMC1	http://amigo.geneontology.org/amigo/term/GO:0055085
nucleoplasm	Gene Ontology	GO:0005654	13	3630	0.0196849	0.0713316	LMNB1|ATAD2|EZH2|ADARB1|JPH1|FTO|PSMC1|STK39|IGF2BP3|WDHD1|ST6GALNAC3|CDC6|P3H2	http://amigo.geneontology.org/amigo/term/GO:0005654
regulation of mRNA stability	Gene Ontology	GO:0043488	2	111	0.0198203	0.0713316	PSMC1|IGF2BP3	http://amigo.geneontology.org/amigo/term/GO:0043488
protein tyrosine kinase activator activity	Gene Ontology	GO:0030296	1	10	0.0207859	0.0713316	ERBB3	http://amigo.geneontology.org/amigo/term/GO:0030296
regulation of clathrin-dependent endocytosis	Gene Ontology	GO:2000369	1	10	0.0207859	0.0713316	SNAP91	http://amigo.geneontology.org/amigo/term/GO:2000369
intestinal cholesterol absorption	Gene Ontology	GO:0030299	1	10	0.0207859	0.0713316	CD36	http://amigo.geneontology.org/amigo/term/GO:0030299
negative regulation of potassium ion transport	Gene Ontology	GO:0043267	1	10	0.0207859	0.0713316	ACTN2	http://amigo.geneontology.org/amigo/term/GO:0043267
cellular response to lipoteichoic acid	Gene Ontology	GO:0071223	1	10	0.0207859	0.0713316	CD36	http://amigo.geneontology.org/amigo/term/GO:0071223
cellular response to oxidised low-density lipoprotein particle stimulus	Gene Ontology	GO:0140052	1	10	0.0207859	0.0713316	CD36	http://amigo.geneontology.org/amigo/term/GO:0140052
phospholipase C activity	Gene Ontology	GO:0004629	1	10	0.0207859	0.0713316	PLCE1	http://amigo.geneontology.org/amigo/term/GO:0004629
amyloid fibril formation	Gene Ontology	GO:1990000	1	10	0.0207859	0.0713316	CD36	http://amigo.geneontology.org/amigo/term/GO:1990000
cellular response to caffeine	Gene Ontology	GO:0071313	1	10	0.0207859	0.0713316	RYR3	http://amigo.geneontology.org/amigo/term/GO:0071313
alpha-catenin binding	Gene Ontology	GO:0045294	1	10	0.0207859	0.0713316	CDH2	http://amigo.geneontology.org/amigo/term/GO:0045294
regulation of mitotic metaphase/anaphase transition	Gene Ontology	GO:0030071	1	10	0.0207859	0.0713316	CDC6	http://amigo.geneontology.org/amigo/term/GO:0030071
store-operated calcium channel activity	Gene Ontology	GO:0015279	1	10	0.0207859	0.0713316	TRPC6	http://amigo.geneontology.org/amigo/term/GO:0015279
DNA replication checkpoint	Gene Ontology	GO:0000076	1	10	0.0207859	0.0713316	CDC6	http://amigo.geneontology.org/amigo/term/GO:0000076
mitotic DNA replication checkpoint	Gene Ontology	GO:0033314	1	10	0.0207859	0.0713316	CDC6	http://amigo.geneontology.org/amigo/term/GO:0033314
DNA dealkylation involved in DNA repair	Gene Ontology	GO:0006307	1	10	0.0207859	0.0713316	FTO	http://amigo.geneontology.org/amigo/term/GO:0006307
regulation of RNA metabolic process	Gene Ontology	GO:0051252	1	10	0.0207859	0.0713316	IGF2BP3	http://amigo.geneontology.org/amigo/term/GO:0051252
negative regulation of potassium ion transmembrane transport	Gene Ontology	GO:1901380	1	10	0.0207859	0.0713316	STK39	http://amigo.geneontology.org/amigo/term/GO:1901380
galactosyltransferase activity	Gene Ontology	GO:0008378	1	10	0.0207859	0.0713316	B4GALT4	http://amigo.geneontology.org/amigo/term/GO:0008378
fascia adherens	Gene Ontology	GO:0005916	1	10	0.0207859	0.0713316	CDH2	http://amigo.geneontology.org/amigo/term/GO:0005916
nervous system development	Gene Ontology	GO:0007399	3	305	0.0212385	0.0726168	ERBB3|IGF2BP3|DCLK1	http://amigo.geneontology.org/amigo/term/GO:0007399
cellular response to angiotensin	Gene Ontology	GO:1904385	1	11	0.0226542	0.0734091	CDC6	http://amigo.geneontology.org/amigo/term/GO:1904385
male sex determination	Gene Ontology	GO:0030238	1	11	0.0226542	0.0734091	PTGDR	http://amigo.geneontology.org/amigo/term/GO:0030238
protein kinase B binding	Gene Ontology	GO:0043422	1	11	0.0226542	0.0734091	CCDC88A	http://amigo.geneontology.org/amigo/term/GO:0043422
high-density lipoprotein particle binding	Gene Ontology	GO:0008035	1	11	0.0226542	0.0734091	CD36	http://amigo.geneontology.org/amigo/term/GO:0008035
positive regulation of cell cycle G1/S phase transition	Gene Ontology	GO:1902808	1	11	0.0226542	0.0734091	EZH2	http://amigo.geneontology.org/amigo/term/GO:1902808
glycoprotein metabolic process	Gene Ontology	GO:0009100	1	11	0.0226542	0.0734091	ST6GALNAC3	http://amigo.geneontology.org/amigo/term/GO:0009100
protein auto-ADP-ribosylation	Gene Ontology	GO:0070213	1	11	0.0226542	0.0734091	PARP8	http://amigo.geneontology.org/amigo/term/GO:0070213
potassium:proton antiporter activity	Gene Ontology	GO:0015386	1	11	0.0226542	0.0734091	SLC9A2	http://amigo.geneontology.org/amigo/term/GO:0015386
positive regulation of mitochondrial calcium ion concentration	Gene Ontology	GO:0051561	1	11	0.0226542	0.0734091	ATP2A1	http://amigo.geneontology.org/amigo/term/GO:0051561
ganglioside biosynthetic process	Gene Ontology	GO:0001574	1	11	0.0226542	0.0734091	ST6GALNAC3	http://amigo.geneontology.org/amigo/term/GO:0001574
voltage-gated chloride channel activity	Gene Ontology	GO:0005247	1	11	0.0226542	0.0734091	CLCN1	http://amigo.geneontology.org/amigo/term/GO:0005247
manganese ion transport	Gene Ontology	GO:0006828	1	11	0.0226542	0.0734091	TRPC6	http://amigo.geneontology.org/amigo/term/GO:0006828
carnitine shuttle	Gene Ontology	GO:0006853	1	11	0.0226542	0.0734091	ACACB	http://amigo.geneontology.org/amigo/term/GO:0006853
neuromuscular process controlling posture	Gene Ontology	GO:0050884	1	11	0.0226542	0.0734091	ADARB1	http://amigo.geneontology.org/amigo/term/GO:0050884
activation of MAPK activity	Gene Ontology	GO:0000187	2	123	0.0239219	0.074763	STK39|PLCE1	http://amigo.geneontology.org/amigo/term/GO:0000187
potassium ion transmembrane transport	Gene Ontology	GO:0071805	2	123	0.0239219	0.074763	KCNN2|SLC9A2	http://amigo.geneontology.org/amigo/term/GO:0071805
platelet degranulation	Gene Ontology	GO:0002576	2	124	0.0242782	0.074763	ACTN2|CD36	http://amigo.geneontology.org/amigo/term/GO:0002576
positive regulation of phagocytosis, engulfment	Gene Ontology	GO:0060100	1	12	0.024519	0.074763	CD36	http://amigo.geneontology.org/amigo/term/GO:0060100
GDP-dissociation inhibitor activity	Gene Ontology	GO:0005092	1	12	0.024519	0.074763	CCDC88A	http://amigo.geneontology.org/amigo/term/GO:0005092
sodium:proton antiporter activity	Gene Ontology	GO:0015385	1	12	0.024519	0.074763	SLC9A2	http://amigo.geneontology.org/amigo/term/GO:0015385
positive regulation of reactive oxygen species biosynthetic process	Gene Ontology	GO:1903428	1	12	0.024519	0.074763	CD36	http://amigo.geneontology.org/amigo/term/GO:1903428
actinin binding	Gene Ontology	GO:0042805	1	12	0.024519	0.074763	TRPC6	http://amigo.geneontology.org/amigo/term/GO:0042805
lipoprotein transport	Gene Ontology	GO:0042953	1	12	0.024519	0.074763	CD36	http://amigo.geneontology.org/amigo/term/GO:0042953
lysine catabolic process	Gene Ontology	GO:0006554	1	12	0.024519	0.074763	AASS	http://amigo.geneontology.org/amigo/term/GO:0006554
regulation of smooth muscle contraction	Gene Ontology	GO:0006940	1	12	0.024519	0.074763	PLCE1	http://amigo.geneontology.org/amigo/term/GO:0006940
calcium-activated potassium channel activity	Gene Ontology	GO:0015269	1	12	0.024519	0.074763	KCNN2	http://amigo.geneontology.org/amigo/term/GO:0015269
proteasome regulatory particle, base subcomplex	Gene Ontology	GO:0008540	1	12	0.024519	0.074763	PSMC1	http://amigo.geneontology.org/amigo/term/GO:0008540
nuclear replication fork	Gene Ontology	GO:0043596	1	12	0.024519	0.074763	WDHD1	http://amigo.geneontology.org/amigo/term/GO:0043596
calcium ion transport into cytosol	Gene Ontology	GO:0060402	1	12	0.024519	0.074763	JPH1	http://amigo.geneontology.org/amigo/term/GO:0060402
gamma-catenin binding	Gene Ontology	GO:0045295	1	12	0.024519	0.074763	CDH2	http://amigo.geneontology.org/amigo/term/GO:0045295
sleep	Gene Ontology	GO:0030431	1	12	0.024519	0.074763	PTGDR	http://amigo.geneontology.org/amigo/term/GO:0030431
protein mono-ADP-ribosylation	Gene Ontology	GO:0140289	1	12	0.024519	0.074763	PARP8	http://amigo.geneontology.org/amigo/term/GO:0140289
negative regulation of cardiac muscle hypertrophy	Gene Ontology	GO:0010614	1	13	0.0263804	0.0761917	MLIP	http://amigo.geneontology.org/amigo/term/GO:0010614
negative regulation of protein import into nucleus	Gene Ontology	GO:0042308	1	13	0.0263804	0.0761917	CD36	http://amigo.geneontology.org/amigo/term/GO:0042308
negative regulation of transcription elongation from RNA polymerase II promoter	Gene Ontology	GO:0034244	1	13	0.0263804	0.0761917	EZH2	http://amigo.geneontology.org/amigo/term/GO:0034244
negative regulation of cytosolic calcium ion concentration	Gene Ontology	GO:0051481	1	13	0.0263804	0.0761917	RYR3	http://amigo.geneontology.org/amigo/term/GO:0051481
positive regulation of lipid storage	Gene Ontology	GO:0010884	1	13	0.0263804	0.0761917	ACACB	http://amigo.geneontology.org/amigo/term/GO:0010884
purine-containing compound salvage	Gene Ontology	GO:0043101	1	13	0.0263804	0.0761917	AMPD1	http://amigo.geneontology.org/amigo/term/GO:0043101
mechanosensitive ion channel activity	Gene Ontology	GO:0008381	1	13	0.0263804	0.0761917	PIEZO2	http://amigo.geneontology.org/amigo/term/GO:0008381
protein localization to chromatin	Gene Ontology	GO:0071168	1	13	0.0263804	0.0761917	EZH2	http://amigo.geneontology.org/amigo/term/GO:0071168
negative regulation of protein localization to cell surface	Gene Ontology	GO:2000009	1	13	0.0263804	0.0761917	ACTN2	http://amigo.geneontology.org/amigo/term/GO:2000009
regulation of epithelial to mesenchymal transition	Gene Ontology	GO:0010717	1	13	0.0263804	0.0761917	TIAM1	http://amigo.geneontology.org/amigo/term/GO:0010717
inositol phosphate-mediated signaling	Gene Ontology	GO:0048016	1	13	0.0263804	0.0761917	PLCE1	http://amigo.geneontology.org/amigo/term/GO:0048016
inositol 1,4,5 trisphosphate binding	Gene Ontology	GO:0070679	1	13	0.0263804	0.0761917	TRPC6	http://amigo.geneontology.org/amigo/term/GO:0070679
collagen metabolic process	Gene Ontology	GO:0032963	1	13	0.0263804	0.0761917	P3H2	http://amigo.geneontology.org/amigo/term/GO:0032963
very long-chain fatty acid biosynthetic process	Gene Ontology	GO:0042761	1	13	0.0263804	0.0761917	HACD1	http://amigo.geneontology.org/amigo/term/GO:0042761
negative regulation of substrate adhesion-dependent cell spreading	Gene Ontology	GO:1900025	1	13	0.0263804	0.0761917	POSTN	http://amigo.geneontology.org/amigo/term/GO:1900025
low-density lipoprotein particle receptor activity	Gene Ontology	GO:0005041	1	13	0.0263804	0.0761917	CD36	http://amigo.geneontology.org/amigo/term/GO:0005041
detection of mechanical stimulus	Gene Ontology	GO:0050982	1	13	0.0263804	0.0761917	PIEZO2	http://amigo.geneontology.org/amigo/term/GO:0050982
DNA replication	Gene Ontology	GO:0006260	2	131	0.0268326	0.0772578	CCDC88A|CDC6	http://amigo.geneontology.org/amigo/term/GO:0006260
cytoplasm	Gene Ontology	GO:0005737	15	4624	0.0275555	0.0776968	CDH2|PHLPP1|VWA8|ARHGAP28|AASS|CCDC88A|ADARB1|MTUS1|LMO7|TRPC6|FTO|IGF2BP3|WDHD1|EZH2|CDC6	http://amigo.geneontology.org/amigo/term/GO:0005737
membrane organization	Gene Ontology	GO:0061024	2	133	0.0275816	0.0776968	CCDC88A|SYT9	http://amigo.geneontology.org/amigo/term/GO:0061024
mitotic cell cycle	Gene Ontology	GO:0000278	2	134	0.0279592	0.0776968	WDHD1|CDC6	http://amigo.geneontology.org/amigo/term/GO:0000278
sensory perception of taste	Gene Ontology	GO:0050909	1	14	0.0282382	0.0776968	CD36	http://amigo.geneontology.org/amigo/term/GO:0050909
glial cell differentiation	Gene Ontology	GO:0010001	1	14	0.0282382	0.0776968	CDH2	http://amigo.geneontology.org/amigo/term/GO:0010001
intestinal absorption	Gene Ontology	GO:0050892	1	14	0.0282382	0.0776968	CD36	http://amigo.geneontology.org/amigo/term/GO:0050892
titin binding	Gene Ontology	GO:0031432	1	14	0.0282382	0.0776968	ACTN2	http://amigo.geneontology.org/amigo/term/GO:0031432
interleukin-1 beta production	Gene Ontology	GO:0032611	1	14	0.0282382	0.0776968	CD36	http://amigo.geneontology.org/amigo/term/GO:0032611
striated muscle cell differentiation	Gene Ontology	GO:0051146	1	14	0.0282382	0.0776968	CDH2	http://amigo.geneontology.org/amigo/term/GO:0051146
positive regulation of blood coagulation	Gene Ontology	GO:0030194	1	14	0.0282382	0.0776968	CD36	http://amigo.geneontology.org/amigo/term/GO:0030194
cardiac muscle hypertrophy in response to stress	Gene Ontology	GO:0014898	1	14	0.0282382	0.0776968	EZH2	http://amigo.geneontology.org/amigo/term/GO:0014898
proton-exporting ATPase activity, phosphorylative mechanism	Gene Ontology	GO:0008553	1	14	0.0282382	0.0776968	ATP2A1	http://amigo.geneontology.org/amigo/term/GO:0008553
response to lipid	Gene Ontology	GO:0033993	1	14	0.0282382	0.0776968	CD36	http://amigo.geneontology.org/amigo/term/GO:0033993
negative regulation of chromatin silencing	Gene Ontology	GO:0031936	1	14	0.0282382	0.0776968	ATAD2	http://amigo.geneontology.org/amigo/term/GO:0031936
post-translational protein modification	Gene Ontology	GO:0043687	3	342	0.0284348	0.0780071	PSMC1|CDH2|LMO7	http://amigo.geneontology.org/amigo/term/GO:0043687
chromatin organization	Gene Ontology	GO:0006325	2	137	0.0291047	0.0781733	EZH2|ATAD2	http://amigo.geneontology.org/amigo/term/GO:0006325
central nervous system development	Gene Ontology	GO:0007417	2	139	0.0298787	0.0781733	DCLK1|SH3GL3	http://amigo.geneontology.org/amigo/term/GO:0007417
Ras guanyl-nucleotide exchange factor activity	Gene Ontology	GO:0005088	1	15	0.0300925	0.0781733	RASGRF2	http://amigo.geneontology.org/amigo/term/GO:0005088
oxidative demethylation	Gene Ontology	GO:0070989	1	15	0.0300925	0.0781733	FTO	http://amigo.geneontology.org/amigo/term/GO:0070989
sympathetic nervous system development	Gene Ontology	GO:0048485	1	15	0.0300925	0.0781733	SEMA3A	http://amigo.geneontology.org/amigo/term/GO:0048485
sialyltransferase activity	Gene Ontology	GO:0008373	1	15	0.0300925	0.0781733	ST6GALNAC3	http://amigo.geneontology.org/amigo/term/GO:0008373
muscle myosin complex	Gene Ontology	GO:0005859	1	15	0.0300925	0.0781733	MYH13	http://amigo.geneontology.org/amigo/term/GO:0005859
positive regulation of T cell migration	Gene Ontology	GO:2000406	1	15	0.0300925	0.0781733	ITGA4	http://amigo.geneontology.org/amigo/term/GO:2000406
somite development	Gene Ontology	GO:0061053	1	15	0.0300925	0.0781733	PPP2R3A	http://amigo.geneontology.org/amigo/term/GO:0061053
alpha-actinin binding	Gene Ontology	GO:0051393	1	15	0.0300925	0.0781733	KCNN2	http://amigo.geneontology.org/amigo/term/GO:0051393
phospholipase binding	Gene Ontology	GO:0043274	1	15	0.0300925	0.0781733	LMNB1	http://amigo.geneontology.org/amigo/term/GO:0043274
integral component of presynaptic active zone membrane	Gene Ontology	GO:0099059	1	15	0.0300925	0.0781733	CDH2	http://amigo.geneontology.org/amigo/term/GO:0099059
positive regulation of neuron migration	Gene Ontology	GO:2001224	1	15	0.0300925	0.0781733	SEMA3A	http://amigo.geneontology.org/amigo/term/GO:2001224
positive regulation of cilium assembly	Gene Ontology	GO:0045724	1	15	0.0300925	0.0781733	CCDC88A	http://amigo.geneontology.org/amigo/term/GO:0045724
positive regulation of dendrite development	Gene Ontology	GO:1900006	1	15	0.0300925	0.0781733	EZH2	http://amigo.geneontology.org/amigo/term/GO:1900006
dense core granule	Gene Ontology	GO:0031045	1	15	0.0300925	0.0781733	SYT9	http://amigo.geneontology.org/amigo/term/GO:0031045
1-phosphatidylinositol binding	Gene Ontology	GO:0005545	1	15	0.0300925	0.0781733	SNAP91	http://amigo.geneontology.org/amigo/term/GO:0005545
vesicle budding from membrane	Gene Ontology	GO:0006900	1	15	0.0300925	0.0781733	SNAP91	http://amigo.geneontology.org/amigo/term/GO:0006900
extracellular space	Gene Ontology	GO:0005615	7	1572	0.0308898	0.0787992	SEMA3A|ERBB3|MTUS1|SEMA3F|CKM|CD36|POSTN	http://amigo.geneontology.org/amigo/term/GO:0005615
integrin binding	Gene Ontology	GO:0005178	2	142	0.0310549	0.0787992	ACTN2|ITGA4	http://amigo.geneontology.org/amigo/term/GO:0005178
cell-cell adhesion	Gene Ontology	GO:0098609	2	142	0.0310549	0.0787992	CDH2|FAT4	http://amigo.geneontology.org/amigo/term/GO:0098609
ESC/E(Z) complex	Gene Ontology	GO:0035098	1	16	0.0319433	0.0787992	EZH2	http://amigo.geneontology.org/amigo/term/GO:0035098
cellular response to chemokine	Gene Ontology	GO:1990869	1	16	0.0319433	0.0787992	STK39	http://amigo.geneontology.org/amigo/term/GO:1990869
negative regulation of epithelial cell migration	Gene Ontology	GO:0010633	1	16	0.0319433	0.0787992	SEMA3A	http://amigo.geneontology.org/amigo/term/GO:0010633
regulation of ryanodine-sensitive calcium-release channel activity	Gene Ontology	GO:0060314	1	16	0.0319433	0.0787992	JPH1	http://amigo.geneontology.org/amigo/term/GO:0060314
mRNA destabilization	Gene Ontology	GO:0061157	1	16	0.0319433	0.0787992	FTO	http://amigo.geneontology.org/amigo/term/GO:0061157
regulation of JNK cascade	Gene Ontology	GO:0046328	1	16	0.0319433	0.0787992	PHLPP1	http://amigo.geneontology.org/amigo/term/GO:0046328
positive regulation of vascular endothelial cell proliferation	Gene Ontology	GO:1905564	1	16	0.0319433	0.0787992	ITGA4	http://amigo.geneontology.org/amigo/term/GO:1905564
positive regulation of T cell chemotaxis	Gene Ontology	GO:0010820	1	16	0.0319433	0.0787992	STK39	http://amigo.geneontology.org/amigo/term/GO:0010820
homeostasis of number of cells	Gene Ontology	GO:0048872	1	16	0.0319433	0.0787992	CDH2	http://amigo.geneontology.org/amigo/term/GO:0048872
positive regulation of proteasomal protein catabolic process	Gene Ontology	GO:1901800	1	16	0.0319433	0.0787992	PSMC1	http://amigo.geneontology.org/amigo/term/GO:1901800
long-chain fatty acid transport	Gene Ontology	GO:0015909	1	16	0.0319433	0.0787992	CD36	http://amigo.geneontology.org/amigo/term/GO:0015909
positive regulation of calcineurin-NFAT signaling cascade	Gene Ontology	GO:0070886	1	16	0.0319433	0.0787992	ERBB3	http://amigo.geneontology.org/amigo/term/GO:0070886
lamin binding	Gene Ontology	GO:0005521	1	16	0.0319433	0.0787992	MLIP	http://amigo.geneontology.org/amigo/term/GO:0005521
myosin filament	Gene Ontology	GO:0032982	1	16	0.0319433	0.0787992	MYH13	http://amigo.geneontology.org/amigo/term/GO:0032982
regulation of insulin secretion involved in cellular response to glucose stimulus	Gene Ontology	GO:0061178	1	16	0.0319433	0.0787992	TIAM1	http://amigo.geneontology.org/amigo/term/GO:0061178
positive regulation of calcium ion-dependent exocytosis	Gene Ontology	GO:0045956	1	16	0.0319433	0.0787992	SYT9	http://amigo.geneontology.org/amigo/term/GO:0045956
mitochondrion	Gene Ontology	GO:0005739	6	1258	0.0336394	0.0799461	ATP2A1|VWA8|ACACB|AASS|BCAT1|MTUS1	http://amigo.geneontology.org/amigo/term/GO:0005739
platelet alpha granule membrane	Gene Ontology	GO:0031092	1	17	0.0337907	0.0799461	CD36	http://amigo.geneontology.org/amigo/term/GO:0031092
translation regulator activity	Gene Ontology	GO:0045182	1	17	0.0337907	0.0799461	IGF2BP3	http://amigo.geneontology.org/amigo/term/GO:0045182
intracellular calcium activated chloride channel activity	Gene Ontology	GO:0005229	1	17	0.0337907	0.0799461	ANO5	http://amigo.geneontology.org/amigo/term/GO:0005229
proteasome accessory complex	Gene Ontology	GO:0022624	1	17	0.0337907	0.0799461	PSMC1	http://amigo.geneontology.org/amigo/term/GO:0022624
long-chain fatty acid transporter activity	Gene Ontology	GO:0005324	1	17	0.0337907	0.0799461	CD36	http://amigo.geneontology.org/amigo/term/GO:0005324
low-density lipoprotein particle binding	Gene Ontology	GO:0030169	1	17	0.0337907	0.0799461	CD36	http://amigo.geneontology.org/amigo/term/GO:0030169
Ras GTPase binding	Gene Ontology	GO:0017016	1	17	0.0337907	0.0799461	PLCE1	http://amigo.geneontology.org/amigo/term/GO:0017016
apoptotic mitochondrial changes	Gene Ontology	GO:0008637	1	17	0.0337907	0.0799461	ATP2A1	http://amigo.geneontology.org/amigo/term/GO:0008637
inner ear receptor cell stereocilium organization	Gene Ontology	GO:0060122	1	17	0.0337907	0.0799461	FAT4	http://amigo.geneontology.org/amigo/term/GO:0060122
protein ADP-ribosylase activity	Gene Ontology	GO:1990404	1	17	0.0337907	0.0799461	PARP8	http://amigo.geneontology.org/amigo/term/GO:1990404
cellular response to low-density lipoprotein particle stimulus	Gene Ontology	GO:0071404	1	17	0.0337907	0.0799461	CD36	http://amigo.geneontology.org/amigo/term/GO:0071404
regulation of potassium ion transmembrane transport	Gene Ontology	GO:1901379	1	17	0.0337907	0.0799461	KCNN2	http://amigo.geneontology.org/amigo/term/GO:1901379
negative regulation of protein localization to nucleus	Gene Ontology	GO:1900181	1	17	0.0337907	0.0799461	DCLK1	http://amigo.geneontology.org/amigo/term/GO:1900181
protein dephosphorylation	Gene Ontology	GO:0006470	2	149	0.0338697	0.0799461	PPP2R3A|PHLPP1	http://amigo.geneontology.org/amigo/term/GO:0006470
vesicle-mediated transport	Gene Ontology	GO:0016192	2	150	0.0342797	0.0806329	SYT9|SYT17	http://amigo.geneontology.org/amigo/term/GO:0016192
protein localization to plasma membrane	Gene Ontology	GO:0072659	2	152	0.0351055	0.0806329	ACTN2|CDH2	http://amigo.geneontology.org/amigo/term/GO:0072659
olfactory bulb development	Gene Ontology	GO:0021772	1	18	0.0356345	0.0806329	SEMA3A	http://amigo.geneontology.org/amigo/term/GO:0021772
positive regulation of macrophage derived foam cell differentiation	Gene Ontology	GO:0010744	1	18	0.0356345	0.0806329	CD36	http://amigo.geneontology.org/amigo/term/GO:0010744
muscle fiber development	Gene Ontology	GO:0048747	1	18	0.0356345	0.0806329	NEB	http://amigo.geneontology.org/amigo/term/GO:0048747
negative regulation of DNA replication	Gene Ontology	GO:0008156	1	18	0.0356345	0.0806329	CDC6	http://amigo.geneontology.org/amigo/term/GO:0008156
histone methylation	Gene Ontology	GO:0016571	1	18	0.0356345	0.0806329	EZH2	http://amigo.geneontology.org/amigo/term/GO:0016571
retrograde transport, endosome to plasma membrane	Gene Ontology	GO:1990126	1	18	0.0356345	0.0806329	ANKRD50	http://amigo.geneontology.org/amigo/term/GO:1990126
regulation of Notch signaling pathway	Gene Ontology	GO:0008593	1	18	0.0356345	0.0806329	POSTN	http://amigo.geneontology.org/amigo/term/GO:0008593
clathrin coat assembly	Gene Ontology	GO:0048268	1	18	0.0356345	0.0806329	SNAP91	http://amigo.geneontology.org/amigo/term/GO:0048268
cellular response to ATP	Gene Ontology	GO:0071318	1	18	0.0356345	0.0806329	RYR3	http://amigo.geneontology.org/amigo/term/GO:0071318
signal transduction by protein phosphorylation	Gene Ontology	GO:0023014	1	18	0.0356345	0.0806329	STK39	http://amigo.geneontology.org/amigo/term/GO:0023014
response to fatty acid	Gene Ontology	GO:0070542	1	18	0.0356345	0.0806329	CD36	http://amigo.geneontology.org/amigo/term/GO:0070542
pseudopodium	Gene Ontology	GO:0031143	1	18	0.0356345	0.0806329	ACTN2	http://amigo.geneontology.org/amigo/term/GO:0031143
sialylation	Gene Ontology	GO:0097503	1	18	0.0356345	0.0806329	ST6GALNAC3	http://amigo.geneontology.org/amigo/term/GO:0097503
neuronal cell body	Gene Ontology	GO:0043025	3	376	0.0360516	0.0806752	TIAM1|ITGA4|KCNN2	http://amigo.geneontology.org/amigo/term/GO:0043025
regulation of protein-containing complex assembly	Gene Ontology	GO:0043254	1	19	0.0374749	0.0806752	CD36	http://amigo.geneontology.org/amigo/term/GO:0043254
cytoskeleton-dependent intracellular transport	Gene Ontology	GO:0030705	1	19	0.0374749	0.0806752	CCDC88A	http://amigo.geneontology.org/amigo/term/GO:0030705
snoRNA binding	Gene Ontology	GO:0030515	1	19	0.0374749	0.0806752	IGF2BP3	http://amigo.geneontology.org/amigo/term/GO:0030515
nitric oxide mediated signal transduction	Gene Ontology	GO:0007263	1	19	0.0374749	0.0806752	CD36	http://amigo.geneontology.org/amigo/term/GO:0007263
regulation of protein kinase activity	Gene Ontology	GO:0045859	1	19	0.0374749	0.0806752	PLCE1	http://amigo.geneontology.org/amigo/term/GO:0045859
innervation	Gene Ontology	GO:0060384	1	19	0.0374749	0.0806752	ADARB1	http://amigo.geneontology.org/amigo/term/GO:0060384
negative regulation of cell-matrix adhesion	Gene Ontology	GO:0001953	1	19	0.0374749	0.0806752	POSTN	http://amigo.geneontology.org/amigo/term/GO:0001953
histone methyltransferase activity	Gene Ontology	GO:0042054	1	19	0.0374749	0.0806752	EZH2	http://amigo.geneontology.org/amigo/term/GO:0042054
long-chain fatty-acyl-CoA biosynthetic process	Gene Ontology	GO:0035338	1	19	0.0374749	0.0806752	HACD1	http://amigo.geneontology.org/amigo/term/GO:0035338
positive regulation of smooth muscle cell migration	Gene Ontology	GO:0014911	1	19	0.0374749	0.0806752	POSTN	http://amigo.geneontology.org/amigo/term/GO:0014911
leukocyte tethering or rolling	Gene Ontology	GO:0050901	1	19	0.0374749	0.0806752	ITGA4	http://amigo.geneontology.org/amigo/term/GO:0050901
TOR signaling	Gene Ontology	GO:0031929	1	19	0.0374749	0.0806752	CCDC88A	http://amigo.geneontology.org/amigo/term/GO:0031929
mannosyltransferase activity	Gene Ontology	GO:0000030	1	19	0.0374749	0.0806752	TMTC2	http://amigo.geneontology.org/amigo/term/GO:0000030
protein O-linked mannosylation	Gene Ontology	GO:0035269	1	19	0.0374749	0.0806752	TMTC2	http://amigo.geneontology.org/amigo/term/GO:0035269
DNA demethylation	Gene Ontology	GO:0080111	1	19	0.0374749	0.0806752	FTO	http://amigo.geneontology.org/amigo/term/GO:0080111
cholesterol transport	Gene Ontology	GO:0030301	1	19	0.0374749	0.0806752	CD36	http://amigo.geneontology.org/amigo/term/GO:0030301
sodium ion import across plasma membrane	Gene Ontology	GO:0098719	1	19	0.0374749	0.0806752	SLC9A2	http://amigo.geneontology.org/amigo/term/GO:0098719
protein phosphatase type 2A complex	Gene Ontology	GO:0000159	1	19	0.0374749	0.0806752	PPP2R3A	http://amigo.geneontology.org/amigo/term/GO:0000159
positive regulation of endothelial cell apoptotic process	Gene Ontology	GO:2000353	1	19	0.0374749	0.0806752	ITGA4	http://amigo.geneontology.org/amigo/term/GO:2000353
peptidyl-serine phosphorylation	Gene Ontology	GO:0018105	2	161	0.0389161	0.082793	STK39|DCLK1	http://amigo.geneontology.org/amigo/term/GO:0018105
histone-lysine N-methyltransferase activity	Gene Ontology	GO:0018024	1	20	0.0393119	0.082793	EZH2	http://amigo.geneontology.org/amigo/term/GO:0018024
blood vessel morphogenesis	Gene Ontology	GO:0048514	1	20	0.0393119	0.082793	CDH2	http://amigo.geneontology.org/amigo/term/GO:0048514
protein localization to membrane	Gene Ontology	GO:0072657	1	20	0.0393119	0.082793	TIAM1	http://amigo.geneontology.org/amigo/term/GO:0072657
temperature homeostasis	Gene Ontology	GO:0001659	1	20	0.0393119	0.082793	FTO	http://amigo.geneontology.org/amigo/term/GO:0001659
axonal fasciculation	Gene Ontology	GO:0007413	1	20	0.0393119	0.082793	SEMA3A	http://amigo.geneontology.org/amigo/term/GO:0007413
positive regulation of dendritic spine morphogenesis	Gene Ontology	GO:0061003	1	20	0.0393119	0.082793	TIAM1	http://amigo.geneontology.org/amigo/term/GO:0061003
L-ascorbic acid binding	Gene Ontology	GO:0031418	1	20	0.0393119	0.082793	P3H2	http://amigo.geneontology.org/amigo/term/GO:0031418
branched-chain amino acid catabolic process	Gene Ontology	GO:0009083	1	20	0.0393119	0.082793	BCAT1	http://amigo.geneontology.org/amigo/term/GO:0009083
homophilic cell adhesion via plasma membrane adhesion molecules	Gene Ontology	GO:0007156	2	162	0.0393489	0.082793	CDH2|FAT4	http://amigo.geneontology.org/amigo/term/GO:0007156
cGMP-mediated signaling	Gene Ontology	GO:0019934	1	21	0.0411453	0.0850337	CD36	http://amigo.geneontology.org/amigo/term/GO:0019934
regulation of axonogenesis	Gene Ontology	GO:0050770	1	21	0.0411453	0.0850337	CDH2	http://amigo.geneontology.org/amigo/term/GO:0050770
brain morphogenesis	Gene Ontology	GO:0048854	1	21	0.0411453	0.0850337	CDH2	http://amigo.geneontology.org/amigo/term/GO:0048854
oligosaccharide metabolic process	Gene Ontology	GO:0009311	1	21	0.0411453	0.0850337	ST6GALNAC3	http://amigo.geneontology.org/amigo/term/GO:0009311
regulation of postsynapse organization	Gene Ontology	GO:0099175	1	21	0.0411453	0.0850337	SEMA3F	http://amigo.geneontology.org/amigo/term/GO:0099175
response to muscle activity	Gene Ontology	GO:0014850	1	21	0.0411453	0.0850337	POSTN	http://amigo.geneontology.org/amigo/term/GO:0014850
apoptotic cell clearance	Gene Ontology	GO:0043277	1	21	0.0411453	0.0850337	CD36	http://amigo.geneontology.org/amigo/term/GO:0043277
Rac guanyl-nucleotide exchange factor activity	Gene Ontology	GO:0030676	1	21	0.0411453	0.0850337	TIAM1	http://amigo.geneontology.org/amigo/term/GO:0030676
regulation of cell population proliferation	Gene Ontology	GO:0042127	2	169	0.0424295	0.0872997	CCDC88A|ERBB3	http://amigo.geneontology.org/amigo/term/GO:0042127
regulation of DNA replication	Gene Ontology	GO:0006275	1	22	0.0429753	0.0874553	CCDC88A	http://amigo.geneontology.org/amigo/term/GO:0006275
DNA-dependent DNA replication	Gene Ontology	GO:0006261	1	22	0.0429753	0.0874553	WDHD1	http://amigo.geneontology.org/amigo/term/GO:0006261
cellular protein-containing complex assembly	Gene Ontology	GO:0034622	1	22	0.0429753	0.0874553	TIAM1	http://amigo.geneontology.org/amigo/term/GO:0034622
calcium ion homeostasis	Gene Ontology	GO:0055074	1	22	0.0429753	0.0874553	TMTC2	http://amigo.geneontology.org/amigo/term/GO:0055074
cytoskeleton	Gene Ontology	GO:0005856	3	406	0.0435585	0.0880883	STK39|RAPH1|ACTN2	http://amigo.geneontology.org/amigo/term/GO:0005856
trans-Golgi network	Gene Ontology	GO:0005802	2	174	0.0446837	0.0880883	POSTN|SYT17	http://amigo.geneontology.org/amigo/term/GO:0005802
DNA methylation	Gene Ontology	GO:0006306	1	23	0.0448019	0.0880883	EZH2	http://amigo.geneontology.org/amigo/term/GO:0006306
DNA replication origin binding	Gene Ontology	GO:0003688	1	23	0.0448019	0.0880883	CDC6	http://amigo.geneontology.org/amigo/term/GO:0003688
positive regulation of dendrite extension	Gene Ontology	GO:1903861	1	23	0.0448019	0.0880883	SYT17	http://amigo.geneontology.org/amigo/term/GO:1903861
positive regulation of epidermal growth factor receptor signaling pathway	Gene Ontology	GO:0045742	1	23	0.0448019	0.0880883	CCDC88A	http://amigo.geneontology.org/amigo/term/GO:0045742
neuronal stem cell population maintenance	Gene Ontology	GO:0097150	1	23	0.0448019	0.0880883	CDH2	http://amigo.geneontology.org/amigo/term/GO:0097150
transforming growth factor beta binding	Gene Ontology	GO:0050431	1	23	0.0448019	0.0880883	CD36	http://amigo.geneontology.org/amigo/term/GO:0050431
RNA polymerase II core promoter sequence-specific DNA binding	Gene Ontology	GO:0000979	1	23	0.0448019	0.0880883	EZH2	http://amigo.geneontology.org/amigo/term/GO:0000979
regulation of MAPK cascade	Gene Ontology	GO:0043408	1	23	0.0448019	0.0880883	PHLPP1	http://amigo.geneontology.org/amigo/term/GO:0043408
insulin receptor binding	Gene Ontology	GO:0005158	1	23	0.0448019	0.0880883	CCDC88A	http://amigo.geneontology.org/amigo/term/GO:0005158
plasma membrane organization	Gene Ontology	GO:0007009	1	23	0.0448019	0.0880883	FAT4	http://amigo.geneontology.org/amigo/term/GO:0007009
calcium ion import	Gene Ontology	GO:0070509	1	23	0.0448019	0.0880883	ATP2A1	http://amigo.geneontology.org/amigo/term/GO:0070509
Rac protein signal transduction	Gene Ontology	GO:0016601	1	23	0.0448019	0.0880883	TIAM1	http://amigo.geneontology.org/amigo/term/GO:0016601
neuromuscular synaptic transmission	Gene Ontology	GO:0007274	1	23	0.0448019	0.0880883	ADARB1	http://amigo.geneontology.org/amigo/term/GO:0007274
signal transduction	Gene Ontology	GO:0007165	5	1013	0.0451005	0.0884884	RAPH1|PHLPP1|ARHGAP28|SH3GL3|ERBB3	http://amigo.geneontology.org/amigo/term/GO:0007165
negative regulation of canonical Wnt signaling pathway	Gene Ontology	GO:0090090	2	176	0.0455976	0.0892753	PSMC1|CDH2	http://amigo.geneontology.org/amigo/term/GO:0090090
endoplasmic reticulum	Gene Ontology	GO:0005783	5	1018	0.0458898	0.0896586	P3H2|CCDC88A|TMTC2|RASGRF2|LRBA	http://amigo.geneontology.org/amigo/term/GO:0005783
clathrin-dependent endocytosis	Gene Ontology	GO:0072583	1	24	0.046625	0.090336	SNAP91	http://amigo.geneontology.org/amigo/term/GO:0072583
protein-lysine N-methyltransferase activity	Gene Ontology	GO:0016279	1	24	0.046625	0.090336	EZH2	http://amigo.geneontology.org/amigo/term/GO:0016279
low-density lipoprotein particle clearance	Gene Ontology	GO:0034383	1	24	0.046625	0.090336	CD36	http://amigo.geneontology.org/amigo/term/GO:0034383
lipid storage	Gene Ontology	GO:0019915	1	24	0.046625	0.090336	CD36	http://amigo.geneontology.org/amigo/term/GO:0019915
endocytosis	Gene Ontology	GO:0006897	2	182	0.0483806	0.0927029	SNAP91|SH3GL3	http://amigo.geneontology.org/amigo/term/GO:0006897
cell-cell contact zone	Gene Ontology	GO:0044291	1	25	0.0484447	0.0927029	TIAM1	http://amigo.geneontology.org/amigo/term/GO:0044291
protein ADP-ribosylation	Gene Ontology	GO:0006471	1	25	0.0484447	0.0927029	PARP8	http://amigo.geneontology.org/amigo/term/GO:0006471
positive regulation of lamellipodium assembly	Gene Ontology	GO:0010592	1	25	0.0484447	0.0927029	PLCE1	http://amigo.geneontology.org/amigo/term/GO:0010592
integral component of postsynaptic specialization membrane	Gene Ontology	GO:0099060	1	25	0.0484447	0.0927029	CDH2	http://amigo.geneontology.org/amigo/term/GO:0099060
spindle midzone	Gene Ontology	GO:0051233	1	25	0.0484447	0.0927029	CDC6	http://amigo.geneontology.org/amigo/term/GO:0051233
cell-cell junction	Gene Ontology	GO:0005911	2	183	0.0488503	0.0932871	TIAM1|CDH2	http://amigo.geneontology.org/amigo/term/GO:0005911
peripheral nervous system development	Gene Ontology	GO:0007422	1	26	0.050261	0.0936728	ERBB3	http://amigo.geneontology.org/amigo/term/GO:0007422
G-protein alpha-subunit binding	Gene Ontology	GO:0001965	1	26	0.050261	0.0936728	CCDC88A	http://amigo.geneontology.org/amigo/term/GO:0001965
negative regulation of stress fiber assembly	Gene Ontology	GO:0051497	1	26	0.050261	0.0936728	ARHGAP28	http://amigo.geneontology.org/amigo/term/GO:0051497
motor neuron axon guidance	Gene Ontology	GO:0008045	1	26	0.050261	0.0936728	SEMA3A	http://amigo.geneontology.org/amigo/term/GO:0008045
mRNA 5'-UTR binding	Gene Ontology	GO:0048027	1	26	0.050261	0.0936728	IGF2BP3	http://amigo.geneontology.org/amigo/term/GO:0048027
phosphatidylinositol phospholipase C activity	Gene Ontology	GO:0004435	1	26	0.050261	0.0936728	PLCE1	http://amigo.geneontology.org/amigo/term/GO:0004435
ferrous iron binding	Gene Ontology	GO:0008198	1	26	0.050261	0.0936728	FTO	http://amigo.geneontology.org/amigo/term/GO:0008198
regulation of glucose metabolic process	Gene Ontology	GO:0010906	1	26	0.050261	0.0936728	ACACB	http://amigo.geneontology.org/amigo/term/GO:0010906
TBP-class protein binding	Gene Ontology	GO:0017025	1	26	0.050261	0.0936728	PSMC1	http://amigo.geneontology.org/amigo/term/GO:0017025
positive regulation of muscle cell differentiation	Gene Ontology	GO:0051149	1	26	0.050261	0.0936728	CDH2	http://amigo.geneontology.org/amigo/term/GO:0051149
regulation of actin filament polymerization	Gene Ontology	GO:0030833	1	26	0.050261	0.0936728	ARHGAP28	http://amigo.geneontology.org/amigo/term/GO:0030833
receptor clustering	Gene Ontology	GO:0043113	1	26	0.050261	0.0936728	ITGA4	http://amigo.geneontology.org/amigo/term/GO:0043113
heart development	Gene Ontology	GO:0007507	2	189	0.0517037	0.0944029	ERBB3|PLCE1	http://amigo.geneontology.org/amigo/term/GO:0007507
positive regulation of calcium ion transport	Gene Ontology	GO:0051928	1	27	0.0520738	0.0944029	TRPC6	http://amigo.geneontology.org/amigo/term/GO:0051928
regulation of multicellular organism growth	Gene Ontology	GO:0040014	1	27	0.0520738	0.0944029	FTO	http://amigo.geneontology.org/amigo/term/GO:0040014
focal adhesion assembly	Gene Ontology	GO:0048041	1	27	0.0520738	0.0944029	ACTN2	http://amigo.geneontology.org/amigo/term/GO:0048041
cellular response to fibroblast growth factor stimulus	Gene Ontology	GO:0044344	1	27	0.0520738	0.0944029	POSTN	http://amigo.geneontology.org/amigo/term/GO:0044344
fibronectin binding	Gene Ontology	GO:0001968	1	27	0.0520738	0.0944029	ITGA4	http://amigo.geneontology.org/amigo/term/GO:0001968
dynein light intermediate chain binding	Gene Ontology	GO:0051959	1	27	0.0520738	0.0944029	CCDC88A	http://amigo.geneontology.org/amigo/term/GO:0051959
smooth endoplasmic reticulum	Gene Ontology	GO:0005790	1	27	0.0520738	0.0944029	RYR3	http://amigo.geneontology.org/amigo/term/GO:0005790
hippo signaling	Gene Ontology	GO:0035329	1	27	0.0520738	0.0944029	FAT4	http://amigo.geneontology.org/amigo/term/GO:0035329
positive regulation of cell-matrix adhesion	Gene Ontology	GO:0001954	1	27	0.0520738	0.0944029	CD36	http://amigo.geneontology.org/amigo/term/GO:0001954
response to organic substance	Gene Ontology	GO:0010033	1	27	0.0520738	0.0944029	AMPD1	http://amigo.geneontology.org/amigo/term/GO:0010033
chromatin binding	Gene Ontology	GO:0003682	3	443	0.0538058	0.0959989	WDHD1|EZH2|ATAD2	http://amigo.geneontology.org/amigo/term/GO:0003682
regulation of intracellular pH	Gene Ontology	GO:0051453	1	28	0.0538833	0.0959989	SLC9A2	http://amigo.geneontology.org/amigo/term/GO:0051453
endodermal cell differentiation	Gene Ontology	GO:0035987	1	28	0.0538833	0.0959989	ITGA4	http://amigo.geneontology.org/amigo/term/GO:0035987
negative regulation of TOR signaling	Gene Ontology	GO:0032007	1	28	0.0538833	0.0959989	MINAR1	http://amigo.geneontology.org/amigo/term/GO:0032007
microfilament motor activity	Gene Ontology	GO:0000146	1	28	0.0538833	0.0959989	MYH13	http://amigo.geneontology.org/amigo/term/GO:0000146
NAD+ ADP-ribosyltransferase activity	Gene Ontology	GO:0003950	1	28	0.0538833	0.0959989	PARP8	http://amigo.geneontology.org/amigo/term/GO:0003950
keratan sulfate biosynthetic process	Gene Ontology	GO:0018146	1	28	0.0538833	0.0959989	B4GALT4	http://amigo.geneontology.org/amigo/term/GO:0018146
bile acid and bile salt transport	Gene Ontology	GO:0015721	1	28	0.0538833	0.0959989	SLC10A6	http://amigo.geneontology.org/amigo/term/GO:0015721
positive regulation of viral genome replication	Gene Ontology	GO:0045070	1	28	0.0538833	0.0959989	ADARB1	http://amigo.geneontology.org/amigo/term/GO:0045070
transcription corepressor activity	Gene Ontology	GO:0003714	2	194	0.0541263	0.0962475	EZH2|MLIP	http://amigo.geneontology.org/amigo/term/GO:0003714
regulation of Rho protein signal transduction	Gene Ontology	GO:0035023	1	29	0.0556893	0.0968057	RASGRF2	http://amigo.geneontology.org/amigo/term/GO:0035023
axonal growth cone	Gene Ontology	GO:0044295	1	29	0.0556893	0.0968057	TIAM1	http://amigo.geneontology.org/amigo/term/GO:0044295
myofibril	Gene Ontology	GO:0030016	1	29	0.0556893	0.0968057	MYH13	http://amigo.geneontology.org/amigo/term/GO:0030016
regulation of NMDA receptor activity	Gene Ontology	GO:2000310	1	29	0.0556893	0.0968057	ACTN2	http://amigo.geneontology.org/amigo/term/GO:2000310
heterotypic cell-cell adhesion	Gene Ontology	GO:0034113	1	29	0.0556893	0.0968057	ITGA4	http://amigo.geneontology.org/amigo/term/GO:0034113
regulation of cell motility	Gene Ontology	GO:2000145	1	29	0.0556893	0.0968057	ERBB3	http://amigo.geneontology.org/amigo/term/GO:2000145
regulation of transcription involved in G1/S transition of mitotic cell cycle	Gene Ontology	GO:0000083	1	29	0.0556893	0.0968057	CDC6	http://amigo.geneontology.org/amigo/term/GO:0000083
digestive tract development	Gene Ontology	GO:0048565	1	29	0.0556893	0.0968057	FAT4	http://amigo.geneontology.org/amigo/term/GO:0048565
regulation of ERK1 and ERK2 cascade	Gene Ontology	GO:0070372	1	29	0.0556893	0.0968057	TIAM1	http://amigo.geneontology.org/amigo/term/GO:0070372
catenin complex	Gene Ontology	GO:0016342	1	29	0.0556893	0.0968057	CDH2	http://amigo.geneontology.org/amigo/term/GO:0016342
leukocyte cell-cell adhesion	Gene Ontology	GO:0007159	1	29	0.0556893	0.0968057	ITGA4	http://amigo.geneontology.org/amigo/term/GO:0007159
mRNA binding	Gene Ontology	GO:0003729	2	200	0.0570857	0.0986485	IGF2BP3|ADARB1	http://amigo.geneontology.org/amigo/term/GO:0003729
regulation of synaptic transmission, glutamatergic	Gene Ontology	GO:0051966	1	30	0.0574919	0.0986485	CDH2	http://amigo.geneontology.org/amigo/term/GO:0051966
adipose tissue development	Gene Ontology	GO:0060612	1	30	0.0574919	0.0986485	FTO	http://amigo.geneontology.org/amigo/term/GO:0060612
negative regulation of gene expression, epigenetic	Gene Ontology	GO:0045814	1	30	0.0574919	0.0986485	EZH2	http://amigo.geneontology.org/amigo/term/GO:0045814
DNA replication initiation	Gene Ontology	GO:0006270	1	30	0.0574919	0.0986485	CDC6	http://amigo.geneontology.org/amigo/term/GO:0006270
positive regulation of peptidyl-threonine phosphorylation	Gene Ontology	GO:0010800	1	30	0.0574919	0.0986485	TRPC6	http://amigo.geneontology.org/amigo/term/GO:0010800
regulation of heart rate	Gene Ontology	GO:0002027	1	31	0.0592912	0.100439	SEMA3A	http://amigo.geneontology.org/amigo/term/GO:0002027
regulation of neuron projection development	Gene Ontology	GO:0010975	1	31	0.0592912	0.100439	CCDC88A	http://amigo.geneontology.org/amigo/term/GO:0010975
MyD88-dependent toll-like receptor signaling pathway	Gene Ontology	GO:0002755	1	31	0.0592912	0.100439	CD36	http://amigo.geneontology.org/amigo/term/GO:0002755
ERBB2 signaling pathway	Gene Ontology	GO:0038128	1	31	0.0592912	0.100439	ERBB3	http://amigo.geneontology.org/amigo/term/GO:0038128
growth factor binding	Gene Ontology	GO:0019838	1	31	0.0592912	0.100439	ERBB3	http://amigo.geneontology.org/amigo/term/GO:0019838
positive regulation of cyclin-dependent protein serine/threonine kinase activity	Gene Ontology	GO:0045737	1	31	0.0592912	0.100439	CDC6	http://amigo.geneontology.org/amigo/term/GO:0045737
multicellular organism development	Gene Ontology	GO:0007275	3	462	0.05948	0.100575	HACD1|DIP2A|ERBB3	http://amigo.geneontology.org/amigo/term/GO:0007275
receptor complex	Gene Ontology	GO:0043235	2	207	0.0606082	0.102297	ERBB3|CD36	http://amigo.geneontology.org/amigo/term/GO:0043235
activation of protein kinase B activity	Gene Ontology	GO:0032148	1	32	0.061087	0.102547	CCDC88A	http://amigo.geneontology.org/amigo/term/GO:0032148
liver regeneration	Gene Ontology	GO:0097421	1	32	0.061087	0.102547	EZH2	http://amigo.geneontology.org/amigo/term/GO:0097421
plasma membrane raft	Gene Ontology	GO:0044853	1	32	0.061087	0.102547	CDH2	http://amigo.geneontology.org/amigo/term/GO:0044853
negative regulation of gene expression	Gene Ontology	GO:0010629	2	210	0.0621404	0.10394	DIP2A|ACACB	http://amigo.geneontology.org/amigo/term/GO:0010629
lamellipodium assembly	Gene Ontology	GO:0030032	1	33	0.0628795	0.104612	CCDC88A	http://amigo.geneontology.org/amigo/term/GO:0030032
extrinsic apoptotic signaling pathway in absence of ligand	Gene Ontology	GO:0097192	1	33	0.0628795	0.104612	ERBB3	http://amigo.geneontology.org/amigo/term/GO:0097192
positive regulation of axonogenesis	Gene Ontology	GO:0050772	1	33	0.0628795	0.104612	TIAM1	http://amigo.geneontology.org/amigo/term/GO:0050772
positive regulation of JUN kinase activity	Gene Ontology	GO:0043507	1	34	0.0646685	0.105512	TIAM1	http://amigo.geneontology.org/amigo/term/GO:0043507
ribonucleoprotein complex binding	Gene Ontology	GO:0043021	1	34	0.0646685	0.105512	EZH2	http://amigo.geneontology.org/amigo/term/GO:0043021
hippocampal mossy fiber to CA3 synapse	Gene Ontology	GO:0098686	1	34	0.0646685	0.105512	SYT9	http://amigo.geneontology.org/amigo/term/GO:0098686
intrinsic apoptotic signaling pathway in response to endoplasmic reticulum stress	Gene Ontology	GO:0070059	1	34	0.0646685	0.105512	ATP2A1	http://amigo.geneontology.org/amigo/term/GO:0070059
dendrite morphogenesis	Gene Ontology	GO:0048813	1	34	0.0646685	0.105512	DCLK1	http://amigo.geneontology.org/amigo/term/GO:0048813
response to cocaine	Gene Ontology	GO:0042220	1	34	0.0646685	0.105512	TIAM1	http://amigo.geneontology.org/amigo/term/GO:0042220
epidermal growth factor receptor binding	Gene Ontology	GO:0005154	1	34	0.0646685	0.105512	CCDC88A	http://amigo.geneontology.org/amigo/term/GO:0005154
positive regulation of cell death	Gene Ontology	GO:0010942	1	34	0.0646685	0.105512	CD36	http://amigo.geneontology.org/amigo/term/GO:0010942
integral component of synaptic vesicle membrane	Gene Ontology	GO:0030285	1	34	0.0646685	0.105512	SYT9	http://amigo.geneontology.org/amigo/term/GO:0030285
regulation of cholesterol biosynthetic process	Gene Ontology	GO:0045540	1	35	0.0664542	0.108235	ACACB	http://amigo.geneontology.org/amigo/term/GO:0045540
cell-cell adhesion via plasma-membrane adhesion molecules	Gene Ontology	GO:0098742	1	36	0.0682366	0.110174	CDH2	http://amigo.geneontology.org/amigo/term/GO:0098742
release of sequestered calcium ion into cytosol	Gene Ontology	GO:0051209	1	36	0.0682366	0.110174	RYR3	http://amigo.geneontology.org/amigo/term/GO:0051209
protein phosphatase regulator activity	Gene Ontology	GO:0019888	1	36	0.0682366	0.110174	PPP2R3A	http://amigo.geneontology.org/amigo/term/GO:0019888
positive regulation of interleukin-12 production	Gene Ontology	GO:0032735	1	36	0.0682366	0.110174	CD36	http://amigo.geneontology.org/amigo/term/GO:0032735
axon guidance	Gene Ontology	GO:0007411	2	222	0.0683991	0.110245	SEMA3A|SEMA3F	http://amigo.geneontology.org/amigo/term/GO:0007411
phosphatidylinositol 3-kinase signaling	Gene Ontology	GO:0014065	1	37	0.0700156	0.112266	ERBB3	http://amigo.geneontology.org/amigo/term/GO:0014065
synaptic vesicle endocytosis	Gene Ontology	GO:0048488	1	37	0.0700156	0.112266	SNAP91	http://amigo.geneontology.org/amigo/term/GO:0048488
anion transmembrane transport	Gene Ontology	GO:0098656	1	37	0.0700156	0.112266	SLC9A2	http://amigo.geneontology.org/amigo/term/GO:0098656
positive regulation of cytokinesis	Gene Ontology	GO:0032467	1	38	0.0717912	0.114521	CDC6	http://amigo.geneontology.org/amigo/term/GO:0032467
sarcomere organization	Gene Ontology	GO:0045214	1	38	0.0717912	0.114521	ACTN2	http://amigo.geneontology.org/amigo/term/GO:0045214
calcium-dependent cell-cell adhesion via plasma membrane cell adhesion molecules	Gene Ontology	GO:0016339	1	38	0.0717912	0.114521	CDH2	http://amigo.geneontology.org/amigo/term/GO:0016339
positive regulation of cell population proliferation	Gene Ontology	GO:0008284	3	501	0.0719684	0.114607	TIAM1|EZH2|ERBB3	http://amigo.geneontology.org/amigo/term/GO:0008284
postsynaptic density membrane	Gene Ontology	GO:0098839	1	39	0.0735635	0.11576	ACTN2	http://amigo.geneontology.org/amigo/term/GO:0098839
small-subunit processome	Gene Ontology	GO:0032040	1	39	0.0735635	0.11576	IGF2BP3	http://amigo.geneontology.org/amigo/term/GO:0032040
negative regulation of G0 to G1 transition	Gene Ontology	GO:0070317	1	39	0.0735635	0.11576	EZH2	http://amigo.geneontology.org/amigo/term/GO:0070317
heart morphogenesis	Gene Ontology	GO:0003007	1	39	0.0735635	0.11576	FAT4	http://amigo.geneontology.org/amigo/term/GO:0003007
negative regulation of signal transduction	Gene Ontology	GO:0009968	1	39	0.0735635	0.11576	ERBB3	http://amigo.geneontology.org/amigo/term/GO:0009968
positive regulation of nitric oxide biosynthetic process	Gene Ontology	GO:0045429	1	39	0.0735635	0.11576	CD36	http://amigo.geneontology.org/amigo/term/GO:0045429
neuron apoptotic process	Gene Ontology	GO:0051402	1	40	0.0753325	0.117747	ERBB3	http://amigo.geneontology.org/amigo/term/GO:0051402
glycosphingolipid metabolic process	Gene Ontology	GO:0006687	1	40	0.0753325	0.117747	ST6GALNAC3	http://amigo.geneontology.org/amigo/term/GO:0006687
positive regulation of protein tyrosine kinase activity	Gene Ontology	GO:0061098	1	40	0.0753325	0.117747	ERBB3	http://amigo.geneontology.org/amigo/term/GO:0061098
rRNA binding	Gene Ontology	GO:0019843	1	40	0.0753325	0.117747	IGF2BP3	http://amigo.geneontology.org/amigo/term/GO:0019843
negative regulation of transcription by RNA polymerase II	Gene Ontology	GO:0000122	4	832	0.075811	0.118296	ZFHX4|EZH2|MLIP|CD36	http://amigo.geneontology.org/amigo/term/GO:0000122
extracellular matrix structural constituent conferring tensile strength	Gene Ontology	GO:0030020	1	41	0.0770981	0.118711	COL6A6	http://amigo.geneontology.org/amigo/term/GO:0030020
response to nutrient levels	Gene Ontology	GO:0031667	1	41	0.0770981	0.118711	ACACB	http://amigo.geneontology.org/amigo/term/GO:0031667
transferase activity	Gene Ontology	GO:0016740	1	41	0.0770981	0.118711	FTO	http://amigo.geneontology.org/amigo/term/GO:0016740
regulation of cytosolic calcium ion concentration	Gene Ontology	GO:0051480	1	41	0.0770981	0.118711	TRPC6	http://amigo.geneontology.org/amigo/term/GO:0051480
SH2 domain binding	Gene Ontology	GO:0042169	1	41	0.0770981	0.118711	CCDC88A	http://amigo.geneontology.org/amigo/term/GO:0042169
negative regulation of G1/S transition of mitotic cell cycle	Gene Ontology	GO:2000134	1	41	0.0770981	0.118711	EZH2	http://amigo.geneontology.org/amigo/term/GO:2000134
coreceptor activity	Gene Ontology	GO:0015026	1	41	0.0770981	0.118711	ITGA4	http://amigo.geneontology.org/amigo/term/GO:0015026
protein domain specific binding	Gene Ontology	GO:0019904	2	239	0.0776032	0.119136	ACTN2|KCNN2	http://amigo.geneontology.org/amigo/term/GO:0019904
nucleolus	Gene Ontology	GO:0005730	4	839	0.0776305	0.119136	MTUS1|IGF2BP3|CDC6|ADARB1	http://amigo.geneontology.org/amigo/term/GO:0005730
receptor internalization	Gene Ontology	GO:0031623	1	42	0.0788604	0.12023	CD36	http://amigo.geneontology.org/amigo/term/GO:0031623
adherens junction organization	Gene Ontology	GO:0034332	1	42	0.0788604	0.12023	CDH2	http://amigo.geneontology.org/amigo/term/GO:0034332
mRNA transport	Gene Ontology	GO:0051028	1	42	0.0788604	0.12023	IGF2BP3	http://amigo.geneontology.org/amigo/term/GO:0051028
fatty acid biosynthetic process	Gene Ontology	GO:0006633	1	42	0.0788604	0.12023	ACACB	http://amigo.geneontology.org/amigo/term/GO:0006633
regulation of G protein-coupled receptor signaling pathway	Gene Ontology	GO:0008277	1	43	0.0806194	0.12271	PLCE1	http://amigo.geneontology.org/amigo/term/GO:0008277
toll-like receptor signaling pathway	Gene Ontology	GO:0002224	1	44	0.082375	0.124365	CD36	http://amigo.geneontology.org/amigo/term/GO:0002224
regulation of protein phosphorylation	Gene Ontology	GO:0001932	1	44	0.082375	0.124365	CCDC88A	http://amigo.geneontology.org/amigo/term/GO:0001932
catalytic activity	Gene Ontology	GO:0003824	1	44	0.082375	0.124365	DIP2A	http://amigo.geneontology.org/amigo/term/GO:0003824
regulation of phosphoprotein phosphatase activity	Gene Ontology	GO:0043666	1	44	0.082375	0.124365	PPP2R3A	http://amigo.geneontology.org/amigo/term/GO:0043666
negative regulation of cell adhesion	Gene Ontology	GO:0007162	1	44	0.082375	0.124365	ERBB3	http://amigo.geneontology.org/amigo/term/GO:0007162
neurogenesis	Gene Ontology	GO:0022008	1	45	0.0841274	0.126191	FAT4	http://amigo.geneontology.org/amigo/term/GO:0022008
response to organic cyclic compound	Gene Ontology	GO:0014070	1	45	0.0841274	0.126191	ACACB	http://amigo.geneontology.org/amigo/term/GO:0014070
scavenger receptor activity	Gene Ontology	GO:0005044	1	45	0.0841274	0.126191	CD36	http://amigo.geneontology.org/amigo/term/GO:0005044
postsynaptic density	Gene Ontology	GO:0014069	2	251	0.0843222	0.12628	CDH2|DCLK1	http://amigo.geneontology.org/amigo/term/GO:0014069
regulation of cilium assembly	Gene Ontology	GO:1902017	1	46	0.0858764	0.12758	ADAMTS16	http://amigo.geneontology.org/amigo/term/GO:1902017
negative regulation of protein kinase B signaling	Gene Ontology	GO:0051898	1	46	0.0858764	0.12758	PHLPP1	http://amigo.geneontology.org/amigo/term/GO:0051898
forebrain development	Gene Ontology	GO:0030900	1	46	0.0858764	0.12758	DCLK1	http://amigo.geneontology.org/amigo/term/GO:0030900
interleukin-12-mediated signaling pathway	Gene Ontology	GO:0035722	1	46	0.0858764	0.12758	LMNB1	http://amigo.geneontology.org/amigo/term/GO:0035722
intercalated disc	Gene Ontology	GO:0014704	1	46	0.0858764	0.12758	CDH2	http://amigo.geneontology.org/amigo/term/GO:0014704
inositol phosphate metabolic process	Gene Ontology	GO:0043647	1	47	0.0876222	0.129892	PLCE1	http://amigo.geneontology.org/amigo/term/GO:0043647
apoptotic process	Gene Ontology	GO:0006915	3	546	0.087712	0.129892	SEMA3A|TIAM1|PHLPP1	http://amigo.geneontology.org/amigo/term/GO:0006915
Rho guanyl-nucleotide exchange factor activity	Gene Ontology	GO:0005089	1	48	0.0893646	0.131502	TIAM1	http://amigo.geneontology.org/amigo/term/GO:0005089
positive regulation of fibroblast proliferation	Gene Ontology	GO:0048146	1	48	0.0893646	0.131502	CDC6	http://amigo.geneontology.org/amigo/term/GO:0048146
chloride channel complex	Gene Ontology	GO:0034707	1	48	0.0893646	0.131502	CLCN1	http://amigo.geneontology.org/amigo/term/GO:0034707
regulation of cell adhesion	Gene Ontology	GO:0030155	1	49	0.0911038	0.133218	LMO7	http://amigo.geneontology.org/amigo/term/GO:0030155
cytoplasmic microtubule organization	Gene Ontology	GO:0031122	1	50	0.0928397	0.134035	CCDC88A	http://amigo.geneontology.org/amigo/term/GO:0031122
positive regulation of tumor necrosis factor production	Gene Ontology	GO:0032760	1	50	0.0928397	0.134035	CD36	http://amigo.geneontology.org/amigo/term/GO:0032760
negative regulation of neuron death	Gene Ontology	GO:1901215	1	50	0.0928397	0.134035	PSMC1	http://amigo.geneontology.org/amigo/term/GO:1901215
basal plasma membrane	Gene Ontology	GO:0009925	1	50	0.0928397	0.134035	ERBB3	http://amigo.geneontology.org/amigo/term/GO:0009925
epidermal growth factor receptor signaling pathway	Gene Ontology	GO:0007173	1	50	0.0928397	0.134035	PLCE1	http://amigo.geneontology.org/amigo/term/GO:0007173
positive regulation of protein serine/threonine kinase activity	Gene Ontology	GO:0071902	1	50	0.0928397	0.134035	EZH2	http://amigo.geneontology.org/amigo/term/GO:0071902
actin binding	Gene Ontology	GO:0003779	2	266	0.0929597	0.134035	CCDC88A|TRPC6	http://amigo.geneontology.org/amigo/term/GO:0003779
protein polyubiquitination	Gene Ontology	GO:0000209	2	267	0.0935445	0.134669	PSMC1|LMO7	http://amigo.geneontology.org/amigo/term/GO:0000209
cell periphery	Gene Ontology	GO:0071944	1	51	0.0945724	0.135729	CD36	http://amigo.geneontology.org/amigo/term/GO:0071944
regulation of cellular amino acid metabolic process	Gene Ontology	GO:0006521	1	51	0.0945724	0.135729	PSMC1	http://amigo.geneontology.org/amigo/term/GO:0006521
positive regulation of stress fiber assembly	Gene Ontology	GO:0051496	1	52	0.0963017	0.137574	CCDC88A	http://amigo.geneontology.org/amigo/term/GO:0051496
negative regulation of catalytic activity	Gene Ontology	GO:0043086	1	52	0.0963017	0.137574	ACACB	http://amigo.geneontology.org/amigo/term/GO:0043086
sphingolipid biosynthetic process	Gene Ontology	GO:0030148	1	52	0.0963017	0.137574	HACD1	http://amigo.geneontology.org/amigo/term/GO:0030148
negative regulation of protein ubiquitination	Gene Ontology	GO:0031397	1	53	0.0980278	0.139611	MINAR1	http://amigo.geneontology.org/amigo/term/GO:0031397
cellular response to cytokine stimulus	Gene Ontology	GO:0071345	1	53	0.0980278	0.139611	ITGA4	http://amigo.geneontology.org/amigo/term/GO:0071345
transmembrane receptor protein tyrosine kinase activity	Gene Ontology	GO:0004714	1	54	0.0997507	0.141415	ERBB3	http://amigo.geneontology.org/amigo/term/GO:0004714
cytoskeletal protein binding	Gene Ontology	GO:0008092	1	54	0.0997507	0.141415	ACTN2	http://amigo.geneontology.org/amigo/term/GO:0008092
protein kinase C binding	Gene Ontology	GO:0005080	1	54	0.0997507	0.141415	CCDC88A	http://amigo.geneontology.org/amigo/term/GO:0005080
regulation of cyclin-dependent protein serine/threonine kinase activity	Gene Ontology	GO:0000079	1	55	0.10147	0.142981	CDC6	http://amigo.geneontology.org/amigo/term/GO:0000079
cis-regulatory region sequence-specific DNA binding	Gene Ontology	GO:0000987	1	55	0.10147	0.142981	ZNF704	http://amigo.geneontology.org/amigo/term/GO:0000987
chromosome, telomeric region	Gene Ontology	GO:0000781	1	55	0.10147	0.142981	EZH2	http://amigo.geneontology.org/amigo/term/GO:0000781
phosphatidylinositol-mediated signaling	Gene Ontology	GO:0048015	1	55	0.10147	0.142981	PLCE1	http://amigo.geneontology.org/amigo/term/GO:0048015
clathrin-coated vesicle membrane	Gene Ontology	GO:0030665	1	56	0.103187	0.144741	SYT9	http://amigo.geneontology.org/amigo/term/GO:0030665
substrate adhesion-dependent cell spreading	Gene Ontology	GO:0034446	1	56	0.103187	0.144741	ITGA4	http://amigo.geneontology.org/amigo/term/GO:0034446
cellular response to transforming growth factor beta stimulus	Gene Ontology	GO:0071560	1	56	0.103187	0.144741	POSTN	http://amigo.geneontology.org/amigo/term/GO:0071560
negative regulation of G2/M transition of mitotic cell cycle	Gene Ontology	GO:0010972	1	57	0.1049	0.146482	PSMC1	http://amigo.geneontology.org/amigo/term/GO:0010972
proteasome complex	Gene Ontology	GO:0000502	1	57	0.1049	0.146482	PSMC1	http://amigo.geneontology.org/amigo/term/GO:0000502
RNA processing	Gene Ontology	GO:0006396	1	58	0.10661	0.147981	ADARB1	http://amigo.geneontology.org/amigo/term/GO:0006396
promoter-specific chromatin binding	Gene Ontology	GO:1990841	1	58	0.10661	0.147981	EZH2	http://amigo.geneontology.org/amigo/term/GO:1990841
clathrin-coated pit	Gene Ontology	GO:0005905	1	58	0.10661	0.147981	SNAP91	http://amigo.geneontology.org/amigo/term/GO:0005905
brush border membrane	Gene Ontology	GO:0031526	1	58	0.10661	0.147981	CD36	http://amigo.geneontology.org/amigo/term/GO:0031526
nucleotide binding	Gene Ontology	GO:0000166	1	60	0.11002	0.152033	CDC6	http://amigo.geneontology.org/amigo/term/GO:0000166
phospholipase C-activating G protein-coupled receptor signaling pathway	Gene Ontology	GO:0007200	1	60	0.11002	0.152033	PLCE1	http://amigo.geneontology.org/amigo/term/GO:0007200
receptor tyrosine kinase binding	Gene Ontology	GO:0030971	1	60	0.11002	0.152033	TIAM1	http://amigo.geneontology.org/amigo/term/GO:0030971
endoplasmic reticulum lumen	Gene Ontology	GO:0005788	2	296	0.110951	0.152866	CDH2|P3H2	http://amigo.geneontology.org/amigo/term/GO:0005788
positive regulation of MAP kinase activity	Gene Ontology	GO:0043406	1	61	0.11172	0.153471	EZH2	http://amigo.geneontology.org/amigo/term/GO:0043406
clathrin-coated vesicle	Gene Ontology	GO:0030136	1	61	0.11172	0.153471	SNAP91	http://amigo.geneontology.org/amigo/term/GO:0030136
single fertilization	Gene Ontology	GO:0007338	1	62	0.113417	0.15466	TRPC6	http://amigo.geneontology.org/amigo/term/GO:0007338
neuron projection morphogenesis	Gene Ontology	GO:0048812	1	62	0.113417	0.15466	DCLK1	http://amigo.geneontology.org/amigo/term/GO:0048812
protein serine/threonine phosphatase activity	Gene Ontology	GO:0004722	1	62	0.113417	0.15466	PHLPP1	http://amigo.geneontology.org/amigo/term/GO:0004722
NIK/NF-kappaB signaling	Gene Ontology	GO:0038061	1	62	0.113417	0.15466	PSMC1	http://amigo.geneontology.org/amigo/term/GO:0038061
Golgi membrane	Gene Ontology	GO:0000139	3	616	0.114787	0.156299	PLCE1|ST6GALNAC3|B4GALT4	http://amigo.geneontology.org/amigo/term/GO:0000139
synapse assembly	Gene Ontology	GO:0007416	1	63	0.115111	0.156511	CDH2	http://amigo.geneontology.org/amigo/term/GO:0007416
microtubule	Gene Ontology	GO:0005874	2	305	0.116516	0.157886	TIAM1|MTUS1	http://amigo.geneontology.org/amigo/term/GO:0005874
hippocampus development	Gene Ontology	GO:0021766	1	64	0.116802	0.157886	EZH2	http://amigo.geneontology.org/amigo/term/GO:0021766
fatty acid metabolic process	Gene Ontology	GO:0006631	1	64	0.116802	0.157886	CD36	http://amigo.geneontology.org/amigo/term/GO:0006631
chloride channel activity	Gene Ontology	GO:0005254	1	64	0.116802	0.157886	ANO5	http://amigo.geneontology.org/amigo/term/GO:0005254
positive regulation of GTPase activity	Gene Ontology	GO:0043547	2	307	0.117762	0.158954	ARHGAP28|EZH2	http://amigo.geneontology.org/amigo/term/GO:0043547
extrinsic component of cytoplasmic side of plasma membrane	Gene Ontology	GO:0031234	1	65	0.118489	0.159011	TIAM1	http://amigo.geneontology.org/amigo/term/GO:0031234
lateral plasma membrane	Gene Ontology	GO:0016328	1	65	0.118489	0.159011	ERBB3	http://amigo.geneontology.org/amigo/term/GO:0016328
peptidyl-threonine phosphorylation	Gene Ontology	GO:0018107	1	65	0.118489	0.159011	STK39	http://amigo.geneontology.org/amigo/term/GO:0018107
regulation of circadian rhythm	Gene Ontology	GO:0042752	1	65	0.118489	0.159011	EZH2	http://amigo.geneontology.org/amigo/term/GO:0042752
axon	Gene Ontology	GO:0030424	2	310	0.119638	0.159431	SEMA3A|UNC80	http://amigo.geneontology.org/amigo/term/GO:0030424
regulation of blood pressure	Gene Ontology	GO:0008217	1	66	0.120173	0.159431	STK39	http://amigo.geneontology.org/amigo/term/GO:0008217
chromatin DNA binding	Gene Ontology	GO:0031490	1	66	0.120173	0.159431	EZH2	http://amigo.geneontology.org/amigo/term/GO:0031490
platelet alpha granule lumen	Gene Ontology	GO:0031093	1	66	0.120173	0.159431	ACTN2	http://amigo.geneontology.org/amigo/term/GO:0031093
endocytic vesicle membrane	Gene Ontology	GO:0030666	1	66	0.120173	0.159431	CD36	http://amigo.geneontology.org/amigo/term/GO:0030666
activation of protein kinase activity	Gene Ontology	GO:0032147	1	66	0.120173	0.159431	CCDC88A	http://amigo.geneontology.org/amigo/term/GO:0032147
rhythmic process	Gene Ontology	GO:0048511	1	66	0.120173	0.159431	EZH2	http://amigo.geneontology.org/amigo/term/GO:0048511
phagocytic vesicle	Gene Ontology	GO:0045335	1	66	0.120173	0.159431	CD36	http://amigo.geneontology.org/amigo/term/GO:0045335
presynaptic membrane	Gene Ontology	GO:0042734	1	67	0.121855	0.161202	SNAP91	http://amigo.geneontology.org/amigo/term/GO:0042734
extrinsic component of membrane	Gene Ontology	GO:0019898	1	67	0.121855	0.161202	STK39	http://amigo.geneontology.org/amigo/term/GO:0019898
regulation of cell growth	Gene Ontology	GO:0001558	1	68	0.123532	0.162958	PLCE1	http://amigo.geneontology.org/amigo/term/GO:0001558
potassium ion transport	Gene Ontology	GO:0006813	1	68	0.123532	0.162958	KCNN2	http://amigo.geneontology.org/amigo/term/GO:0006813
regulation of hematopoietic stem cell differentiation	Gene Ontology	GO:1902036	1	69	0.125207	0.164933	PSMC1	http://amigo.geneontology.org/amigo/term/GO:1902036
protein transport	Gene Ontology	GO:0015031	2	320	0.125945	0.16567	SNAP91|ANKRD50	http://amigo.geneontology.org/amigo/term/GO:0015031
positive regulation of protein binding	Gene Ontology	GO:0032092	1	70	0.126879	0.166428	TIAM1	http://amigo.geneontology.org/amigo/term/GO:0032092
regulation of transcription from RNA polymerase II promoter in response to hypoxia	Gene Ontology	GO:0061418	1	70	0.126879	0.166428	PSMC1	http://amigo.geneontology.org/amigo/term/GO:0061418
regulation of insulin secretion	Gene Ontology	GO:0050796	1	71	0.128547	0.168142	SYT9	http://amigo.geneontology.org/amigo/term/GO:0050796
negative regulation of DNA-binding transcription factor activity	Gene Ontology	GO:0043433	1	71	0.128547	0.168142	EZH2	http://amigo.geneontology.org/amigo/term/GO:0043433
positive regulation of kinase activity	Gene Ontology	GO:0033674	1	72	0.130213	0.169131	ERBB3	http://amigo.geneontology.org/amigo/term/GO:0033674
cellular response to starvation	Gene Ontology	GO:0009267	1	72	0.130213	0.169131	MYH13	http://amigo.geneontology.org/amigo/term/GO:0009267
double-stranded RNA binding	Gene Ontology	GO:0003725	1	72	0.130213	0.169131	ADARB1	http://amigo.geneontology.org/amigo/term/GO:0003725
Ras protein signal transduction	Gene Ontology	GO:0007265	1	73	0.131875	0.170575	PLCE1	http://amigo.geneontology.org/amigo/term/GO:0007265
B cell differentiation	Gene Ontology	GO:0030183	1	73	0.131875	0.170575	ITGA4	http://amigo.geneontology.org/amigo/term/GO:0030183
mRNA 3'-UTR binding	Gene Ontology	GO:0003730	1	73	0.131875	0.170575	IGF2BP3	http://amigo.geneontology.org/amigo/term/GO:0003730
positive regulation of apoptotic process	Gene Ontology	GO:0043065	2	335	0.13555	0.174359	TIAM1|RASGRF2	http://amigo.geneontology.org/amigo/term/GO:0043065
neuron projection	Gene Ontology	GO:0043005	2	336	0.136196	0.174948	CDH2|KCNN2	http://amigo.geneontology.org/amigo/term/GO:0043005
neuromuscular junction	Gene Ontology	GO:0031594	1	76	0.136843	0.175294	POSTN	http://amigo.geneontology.org/amigo/term/GO:0031594
sodium ion transport	Gene Ontology	GO:0006814	1	77	0.138492	0.177163	SLC10A6	http://amigo.geneontology.org/amigo/term/GO:0006814
lipid catabolic process	Gene Ontology	GO:0016042	1	79	0.141782	0.18038	PLCE1	http://amigo.geneontology.org/amigo/term/GO:0016042
negative regulation of translation	Gene Ontology	GO:0017148	1	79	0.141782	0.18038	IGF2BP3	http://amigo.geneontology.org/amigo/term/GO:0017148
cellular response to mechanical stimulus	Gene Ontology	GO:0071260	1	79	0.141782	0.18038	PIEZO2	http://amigo.geneontology.org/amigo/term/GO:0071260
phosphatidylinositol binding	Gene Ontology	GO:0035091	1	80	0.143423	0.181227	CCDC88A	http://amigo.geneontology.org/amigo/term/GO:0035091
amyloid-beta binding	Gene Ontology	GO:0001540	1	80	0.143423	0.181227	CD36	http://amigo.geneontology.org/amigo/term/GO:0001540
positive regulation of JNK cascade	Gene Ontology	GO:0046330	1	80	0.143423	0.181227	SEMA3A	http://amigo.geneontology.org/amigo/term/GO:0046330
fibroblast growth factor receptor signaling pathway	Gene Ontology	GO:0008543	1	80	0.143423	0.181227	FAT4	http://amigo.geneontology.org/amigo/term/GO:0008543
regulation of mitotic cell cycle phase transition	Gene Ontology	GO:1901990	1	80	0.143423	0.181227	PSMC1	http://amigo.geneontology.org/amigo/term/GO:1901990
anaphase-promoting complex-dependent catabolic process	Gene Ontology	GO:0031145	1	82	0.146694	0.184608	PSMC1	http://amigo.geneontology.org/amigo/term/GO:0031145
calcium-mediated signaling	Gene Ontology	GO:0019722	1	82	0.146694	0.184608	PLCE1	http://amigo.geneontology.org/amigo/term/GO:0019722
regulation of inflammatory response	Gene Ontology	GO:0050727	1	82	0.146694	0.184608	STK39	http://amigo.geneontology.org/amigo/term/GO:0050727
protein serine/threonine kinase activity	Gene Ontology	GO:0004674	2	357	0.149922	0.187947	STK39|DCLK1	http://amigo.geneontology.org/amigo/term/GO:0004674
positive regulation of nucleic acid-templated transcription	Gene Ontology	GO:1903508	1	84	0.149953	0.187947	ACTN2	http://amigo.geneontology.org/amigo/term/GO:1903508
multicellular organism growth	Gene Ontology	GO:0035264	1	84	0.149953	0.187947	ADARB1	http://amigo.geneontology.org/amigo/term/GO:0035264
positive regulation of phosphatidylinositol 3-kinase signaling	Gene Ontology	GO:0014068	1	86	0.1532	0.189968	ERBB3	http://amigo.geneontology.org/amigo/term/GO:0014068
beta-catenin binding	Gene Ontology	GO:0008013	1	86	0.1532	0.189968	CDH2	http://amigo.geneontology.org/amigo/term/GO:0008013
protein phosphatase binding	Gene Ontology	GO:0019903	1	86	0.1532	0.189968	CDH2	http://amigo.geneontology.org/amigo/term/GO:0019903
positive regulation of peptidyl-tyrosine phosphorylation	Gene Ontology	GO:0050731	1	86	0.1532	0.189968	CD36	http://amigo.geneontology.org/amigo/term/GO:0050731
ephrin receptor signaling pathway	Gene Ontology	GO:0048013	1	86	0.1532	0.189968	TIAM1	http://amigo.geneontology.org/amigo/term/GO:0048013
actin filament	Gene Ontology	GO:0005884	1	87	0.154819	0.19172	ACTN2	http://amigo.geneontology.org/amigo/term/GO:0005884
ATPase binding	Gene Ontology	GO:0051117	1	88	0.156435	0.193463	TRPC6	http://amigo.geneontology.org/amigo/term/GO:0051117
intracellular signal transduction	Gene Ontology	GO:0035556	2	369	0.157888	0.194681	STK39|DCLK1	http://amigo.geneontology.org/amigo/term/GO:0035556
protein tyrosine kinase activity	Gene Ontology	GO:0004713	1	89	0.158047	0.194681	ERBB3	http://amigo.geneontology.org/amigo/term/GO:0004713
Golgi cisterna membrane	Gene Ontology	GO:0032580	1	89	0.158047	0.194681	B4GALT4	http://amigo.geneontology.org/amigo/term/GO:0032580
positive regulation of interleukin-6 production	Gene Ontology	GO:0032755	1	90	0.159657	0.195885	CD36	http://amigo.geneontology.org/amigo/term/GO:0032755
negative regulation of angiogenesis	Gene Ontology	GO:0016525	1	91	0.161264	0.196818	MINAR1	http://amigo.geneontology.org/amigo/term/GO:0016525
specific granule membrane	Gene Ontology	GO:0035579	1	91	0.161264	0.196818	CD36	http://amigo.geneontology.org/amigo/term/GO:0035579
endosomal transport	Gene Ontology	GO:0016197	1	91	0.161264	0.196818	DCLK1	http://amigo.geneontology.org/amigo/term/GO:0016197
SCF-dependent proteasomal ubiquitin-dependent protein catabolic process	Gene Ontology	GO:0031146	1	92	0.162867	0.198255	PSMC1	http://amigo.geneontology.org/amigo/term/GO:0031146
regulation of lipid metabolic process	Gene Ontology	GO:0019216	1	92	0.162867	0.198255	CD36	http://amigo.geneontology.org/amigo/term/GO:0019216
acrosomal vesicle	Gene Ontology	GO:0001669	1	93	0.164468	0.19968	SH3GL3	http://amigo.geneontology.org/amigo/term/GO:0001669
basement membrane	Gene Ontology	GO:0005604	1	93	0.164468	0.19968	P3H2	http://amigo.geneontology.org/amigo/term/GO:0005604
phagocytosis, recognition	Gene Ontology	GO:0006910	1	94	0.166066	0.201095	CD36	http://amigo.geneontology.org/amigo/term/GO:0006910
interleukin-1-mediated signaling pathway	Gene Ontology	GO:0070498	1	94	0.166066	0.201095	PSMC1	http://amigo.geneontology.org/amigo/term/GO:0070498
ruffle membrane	Gene Ontology	GO:0032587	1	96	0.169252	0.204421	TIAM1	http://amigo.geneontology.org/amigo/term/GO:0032587
microtubule organizing center	Gene Ontology	GO:0005815	1	96	0.169252	0.204421	MTUS1	http://amigo.geneontology.org/amigo/term/GO:0005815
integrin-mediated signaling pathway	Gene Ontology	GO:0007229	1	97	0.17084	0.205273	ITGA4	http://amigo.geneontology.org/amigo/term/GO:0007229
positive regulation of cold-induced thermogenesis	Gene Ontology	GO:0120162	1	97	0.17084	0.205273	CD36	http://amigo.geneontology.org/amigo/term/GO:0120162
defense response to Gram-positive bacterium	Gene Ontology	GO:0050830	1	97	0.17084	0.205273	CD36	http://amigo.geneontology.org/amigo/term/GO:0050830
cellular calcium ion homeostasis	Gene Ontology	GO:0006874	1	98	0.172426	0.206644	ATP2A1	http://amigo.geneontology.org/amigo/term/GO:0006874
positive regulation of gene expression	Gene Ontology	GO:0010628	2	391	0.172691	0.206696	ERBB3|CD36	http://amigo.geneontology.org/amigo/term/GO:0010628
secretory granule membrane	Gene Ontology	GO:0030667	1	99	0.174008	0.207738	SYT9	http://amigo.geneontology.org/amigo/term/GO:0030667
phosphorylation	Gene Ontology	GO:0016310	1	101	0.177165	0.210694	CKM	http://amigo.geneontology.org/amigo/term/GO:0016310
PML body	Gene Ontology	GO:0016605	1	101	0.177165	0.210694	MLIP	http://amigo.geneontology.org/amigo/term/GO:0016605
platelet activation	Gene Ontology	GO:0030168	1	102	0.178738	0.212294	TRPC6	http://amigo.geneontology.org/amigo/term/GO:0030168
response to virus	Gene Ontology	GO:0009615	1	104	0.181876	0.215472	DCLK1	http://amigo.geneontology.org/amigo/term/GO:0009615
activation of GTPase activity	Gene Ontology	GO:0090630	1	104	0.181876	0.215472	TIAM1	http://amigo.geneontology.org/amigo/term/GO:0090630
metalloendopeptidase activity	Gene Ontology	GO:0004222	1	106	0.185003	0.218619	ADAMTS16	http://amigo.geneontology.org/amigo/term/GO:0004222
ubiquitin ligase complex	Gene Ontology	GO:0000151	1	107	0.186562	0.220181	LMO7	http://amigo.geneontology.org/amigo/term/GO:0000151
peroxisome	Gene Ontology	GO:0005777	1	108	0.188118	0.221736	VWA8	http://amigo.geneontology.org/amigo/term/GO:0005777
positive regulation of MAPK cascade	Gene Ontology	GO:0043410	1	109	0.189671	0.222719	CDH2	http://amigo.geneontology.org/amigo/term/GO:0043410
integral component of endoplasmic reticulum membrane	Gene Ontology	GO:0030176	1	109	0.189671	0.222719	HACD1	http://amigo.geneontology.org/amigo/term/GO:0030176
nuclear matrix	Gene Ontology	GO:0016363	1	109	0.189671	0.222719	LMNB1	http://amigo.geneontology.org/amigo/term/GO:0016363
Notch signaling pathway	Gene Ontology	GO:0007219	1	110	0.191221	0.224256	FAT4	http://amigo.geneontology.org/amigo/term/GO:0007219
intracellular membrane-bounded organelle	Gene Ontology	GO:0043231	3	788	0.191971	0.224852	AASS|STK39|PHLPP1	http://amigo.geneontology.org/amigo/term/GO:0043231
synapse	Gene Ontology	GO:0045202	2	420	0.192535	0.225219	TIAM1|ADARB1	http://amigo.geneontology.org/amigo/term/GO:0045202
phagocytosis, engulfment	Gene Ontology	GO:0006911	1	111	0.192768	0.225219	CD36	http://amigo.geneontology.org/amigo/term/GO:0006911
stimulatory C-type lectin receptor signaling pathway	Gene Ontology	GO:0002223	1	112	0.194312	0.226454	PSMC1	http://amigo.geneontology.org/amigo/term/GO:0002223
regulation of ion transmembrane transport	Gene Ontology	GO:0034765	1	113	0.195853	0.227964	CLCN1	http://amigo.geneontology.org/amigo/term/GO:0034765
cellular response to hypoxia	Gene Ontology	GO:0071456	1	114	0.197392	0.229468	TRPC6	http://amigo.geneontology.org/amigo/term/GO:0071456
negative regulation of cell migration	Gene Ontology	GO:0030336	1	115	0.198927	0.230676	ADARB1	http://amigo.geneontology.org/amigo/term/GO:0030336
regulation of cell cycle	Gene Ontology	GO:0051726	1	121	0.208079	0.239794	ADARB1	http://amigo.geneontology.org/amigo/term/GO:0051726
spindle pole	Gene Ontology	GO:0000922	1	121	0.208079	0.239794	CDC6	http://amigo.geneontology.org/amigo/term/GO:0000922
tumor necrosis factor-mediated signaling pathway	Gene Ontology	GO:0033209	1	121	0.208079	0.239794	PSMC1	http://amigo.geneontology.org/amigo/term/GO:0033209
extracellular exosome	Gene Ontology	GO:0070062	6	2085	0.208514	0.239998	ACTN2|MYH13|NEB|ITGA4|ATAD2|FAT4	http://amigo.geneontology.org/amigo/term/GO:0070062
spindle	Gene Ontology	GO:0005819	1	122	0.209594	0.240943	MTUS1	http://amigo.geneontology.org/amigo/term/GO:0005819
intracellular anatomical structure	Gene Ontology	GO:0005622	1	123	0.211107	0.241785	PARP8	http://amigo.geneontology.org/amigo/term/GO:0005622
transmembrane receptor protein tyrosine kinase signaling pathway	Gene Ontology	GO:0007169	1	123	0.211107	0.241785	ERBB3	http://amigo.geneontology.org/amigo/term/GO:0007169
carbohydrate metabolic process	Gene Ontology	GO:0005975	1	123	0.211107	0.241785	B4GALT4	http://amigo.geneontology.org/amigo/term/GO:0005975
peptidyl-tyrosine phosphorylation	Gene Ontology	GO:0018108	1	124	0.212616	0.242915	ERBB3	http://amigo.geneontology.org/amigo/term/GO:0018108
protein phosphorylation	Gene Ontology	GO:0006468	2	451	0.214062	0.243738	STK39|DCLK1	http://amigo.geneontology.org/amigo/term/GO:0006468
negative regulation of cell growth	Gene Ontology	GO:0030308	1	125	0.214123	0.243738	MINAR1	http://amigo.geneontology.org/amigo/term/GO:0030308
cellular response to tumor necrosis factor	Gene Ontology	GO:0071356	1	125	0.214123	0.243738	POSTN	http://amigo.geneontology.org/amigo/term/GO:0071356
iron ion binding	Gene Ontology	GO:0005506	1	127	0.217128	0.246857	P3H2	http://amigo.geneontology.org/amigo/term/GO:0005506
anatomical structure morphogenesis	Gene Ontology	GO:0009653	1	131	0.223104	0.252724	IGF2BP3	http://amigo.geneontology.org/amigo/term/GO:0009653
synaptic vesicle	Gene Ontology	GO:0008021	1	133	0.226075	0.255467	SNAP91	http://amigo.geneontology.org/amigo/term/GO:0008021
ion channel binding	Gene Ontology	GO:0044325	1	133	0.226075	0.255467	ACTN2	http://amigo.geneontology.org/amigo/term/GO:0044325
extracellular matrix structural constituent	Gene Ontology	GO:0005201	1	137	0.231983	0.260876	POSTN	http://amigo.geneontology.org/amigo/term/GO:0005201
cytoskeleton organization	Gene Ontology	GO:0007010	1	138	0.233453	0.261896	PLCE1	http://amigo.geneontology.org/amigo/term/GO:0007010
negative regulation of neuron apoptotic process	Gene Ontology	GO:0043524	1	138	0.233453	0.261896	ERBB3	http://amigo.geneontology.org/amigo/term/GO:0043524
neuron differentiation	Gene Ontology	GO:0030182	1	139	0.234921	0.263224	TRPC6	http://amigo.geneontology.org/amigo/term/GO:0030182
lipid metabolic process	Gene Ontology	GO:0006629	1	140	0.236385	0.263911	CD36	http://amigo.geneontology.org/amigo/term/GO:0006629
growth cone	Gene Ontology	GO:0030426	1	140	0.236385	0.263911	ITGA4	http://amigo.geneontology.org/amigo/term/GO:0030426
protein dimerization activity	Gene Ontology	GO:0046983	1	140	0.236385	0.263911	ANO5	http://amigo.geneontology.org/amigo/term/GO:0046983
rRNA processing	Gene Ontology	GO:0006364	1	141	0.237847	0.265225	IGF2BP3	http://amigo.geneontology.org/amigo/term/GO:0006364
cytoplasmic vesicle membrane	Gene Ontology	GO:0030659	1	144	0.242216	0.269451	RYR3	http://amigo.geneontology.org/amigo/term/GO:0030659
centriole	Gene Ontology	GO:0005814	1	144	0.242216	0.269451	CCDC88A	http://amigo.geneontology.org/amigo/term/GO:0005814
positive regulation of canonical Wnt signaling pathway	Gene Ontology	GO:0090263	1	145	0.243667	0.270741	PSMC1	http://amigo.geneontology.org/amigo/term/GO:0090263
transmembrane signaling receptor activity	Gene Ontology	GO:0004888	1	146	0.245115	0.272025	ERBB3	http://amigo.geneontology.org/amigo/term/GO:0004888
ciliary basal body	Gene Ontology	GO:0036064	1	151	0.252314	0.279681	CCDC88A	http://amigo.geneontology.org/amigo/term/GO:0036064
adherens junction	Gene Ontology	GO:0005912	1	155	0.258025	0.284992	CDH2	http://amigo.geneontology.org/amigo/term/GO:0005912
mRNA processing	Gene Ontology	GO:0006397	1	158	0.26228	0.288663	ADARB1	http://amigo.geneontology.org/amigo/term/GO:0006397
microtubule cytoskeleton	Gene Ontology	GO:0015630	1	158	0.26228	0.288663	MTUS1	http://amigo.geneontology.org/amigo/term/GO:0015630
cellular response to lipopolysaccharide	Gene Ontology	GO:0071222	1	158	0.26228	0.288663	CD36	http://amigo.geneontology.org/amigo/term/GO:0071222
positive regulation of NF-kappaB transcription factor activity	Gene Ontology	GO:0051092	1	159	0.263692	0.289875	CD36	http://amigo.geneontology.org/amigo/term/GO:0051092
response to hypoxia	Gene Ontology	GO:0001666	1	160	0.265103	0.291081	POSTN	http://amigo.geneontology.org/amigo/term/GO:0001666
oxidation-reduction process	Gene Ontology	GO:0055114	2	525	0.266173	0.291911	AASS|P3H2	http://amigo.geneontology.org/amigo/term/GO:0055114
early endosome membrane	Gene Ontology	GO:0031901	1	161	0.26651	0.291937	SH3GL3	http://amigo.geneontology.org/amigo/term/GO:0031901
histone binding	Gene Ontology	GO:0042393	1	163	0.269317	0.293629	ATAD2	http://amigo.geneontology.org/amigo/term/GO:0042393
receptor-mediated endocytosis	Gene Ontology	GO:0006898	1	163	0.269317	0.293629	CD36	http://amigo.geneontology.org/amigo/term/GO:0006898
heparin binding	Gene Ontology	GO:0008201	1	163	0.269317	0.293629	POSTN	http://amigo.geneontology.org/amigo/term/GO:0008201
aging	Gene Ontology	GO:0007568	1	163	0.269317	0.293629	TRPC6	http://amigo.geneontology.org/amigo/term/GO:0007568
mitochondrial outer membrane	Gene Ontology	GO:0005741	1	166	0.273508	0.297153	ACACB	http://amigo.geneontology.org/amigo/term/GO:0005741
positive regulation of protein kinase B signaling	Gene Ontology	GO:0051897	1	166	0.273508	0.297153	ERBB3	http://amigo.geneontology.org/amigo/term/GO:0051897
protein folding	Gene Ontology	GO:0006457	1	166	0.273508	0.297153	PSMC1	http://amigo.geneontology.org/amigo/term/GO:0006457
structural molecule activity	Gene Ontology	GO:0005198	1	168	0.276289	0.299823	LMNB1	http://amigo.geneontology.org/amigo/term/GO:0005198
protein autophosphorylation	Gene Ontology	GO:0046777	1	170	0.279059	0.302477	STK39	http://amigo.geneontology.org/amigo/term/GO:0046777
Fc-epsilon receptor signaling pathway	Gene Ontology	GO:0038095	1	171	0.28044	0.30362	PSMC1	http://amigo.geneontology.org/amigo/term/GO:0038095
carbohydrate binding	Gene Ontology	GO:0030246	1	172	0.281819	0.304758	GANC	http://amigo.geneontology.org/amigo/term/GO:0030246
blood coagulation	Gene Ontology	GO:0007596	1	173	0.283195	0.305181	CD36	http://amigo.geneontology.org/amigo/term/GO:0007596
translation	Gene Ontology	GO:0006412	1	173	0.283195	0.305181	IGF2BP3	http://amigo.geneontology.org/amigo/term/GO:0006412
vesicle	Gene Ontology	GO:0031982	1	173	0.283195	0.305181	ANO5	http://amigo.geneontology.org/amigo/term/GO:0031982
T cell receptor signaling pathway	Gene Ontology	GO:0050852	1	174	0.284568	0.306306	PSMC1	http://amigo.geneontology.org/amigo/term/GO:0050852
sequence-specific double-stranded DNA binding	Gene Ontology	GO:1990837	2	553	0.285968	0.307457	LMNB1|ZNF704	http://amigo.geneontology.org/amigo/term/GO:1990837
positive regulation of transcription, DNA-templated	Gene Ontology	GO:0045893	2	556	0.288087	0.309378	ZFHX4|ATAD2	http://amigo.geneontology.org/amigo/term/GO:0045893
proteasome-mediated ubiquitin-dependent protein catabolic process	Gene Ontology	GO:0043161	1	181	0.294109	0.315481	PSMC1	http://amigo.geneontology.org/amigo/term/GO:0043161
positive regulation of I-kappaB kinase/NF-kappaB signaling	Gene Ontology	GO:0043123	1	185	0.299505	0.320898	CD36	http://amigo.geneontology.org/amigo/term/GO:0043123
protein C-terminus binding	Gene Ontology	GO:0008022	1	189	0.30486	0.32626	SH3GL3	http://amigo.geneontology.org/amigo/term/GO:0008022
cell junction	Gene Ontology	GO:0030054	1	190	0.306192	0.326933	CDH2	http://amigo.geneontology.org/amigo/term/GO:0030054
leukocyte migration	Gene Ontology	GO:0050900	1	192	0.30885	0.329392	ITGA4	http://amigo.geneontology.org/amigo/term/GO:0050900
biological_process	Gene Ontology	GO:0008150	2	594	0.314859	0.335417	EMILIN2|LRBA	http://amigo.geneontology.org/amigo/term/GO:0008150
cellular protein metabolic process	Gene Ontology	GO:0044267	1	198	0.316761	0.337057	CDH2	http://amigo.geneontology.org/amigo/term/GO:0044267
defense response to virus	Gene Ontology	GO:0051607	1	200	0.319378	0.339454	ADARB1	http://amigo.geneontology.org/amigo/term/GO:0051607
positive regulation of ERK1 and ERK2 cascade	Gene Ontology	GO:0070374	1	207	0.328461	0.347915	CD36	http://amigo.geneontology.org/amigo/term/GO:0070374
protein kinase activity	Gene Ontology	GO:0004672	1	216	0.339964	0.359689	DCLK1	http://amigo.geneontology.org/amigo/term/GO:0004672
regulation of immune response	Gene Ontology	GO:0050776	1	221	0.34627	0.365944	ITGA4	http://amigo.geneontology.org/amigo/term/GO:0050776
DNA repair	Gene Ontology	GO:0006281	1	224	0.350025	0.369493	WDHD1	http://amigo.geneontology.org/amigo/term/GO:0006281
RNA polymerase II cis-regulatory region sequence-specific DNA binding	Gene Ontology	GO:0000978	2	656	0.358045	0.37753	ZFHX4|EZH2	http://amigo.geneontology.org/amigo/term/GO:0000978
brain development	Gene Ontology	GO:0007420	1	231	0.358704	0.377797	CDH2	http://amigo.geneontology.org/amigo/term/GO:0007420
ubiquitin-protein transferase activity	Gene Ontology	GO:0004842	1	233	0.361163	0.379956	LMO7	http://amigo.geneontology.org/amigo/term/GO:0004842
regulation of gene expression	Gene Ontology	GO:0010468	1	235	0.363612	0.382101	IGF2BP3	http://amigo.geneontology.org/amigo/term/GO:0010468
membrane raft	Gene Ontology	GO:0045121	1	237	0.366052	0.383798	CD36	http://amigo.geneontology.org/amigo/term/GO:0045121
nuclear membrane	Gene Ontology	GO:0031965	1	237	0.366052	0.383798	LMNB1	http://amigo.geneontology.org/amigo/term/GO:0031965
angiogenesis	Gene Ontology	GO:0001525	1	238	0.367269	0.38464	MINAR1	http://amigo.geneontology.org/amigo/term/GO:0001525
G protein-coupled receptor signaling pathway	Gene Ontology	GO:0007186	3	1132	0.368555	0.385552	PTGDR|TIAM1|RASGRF2	http://amigo.geneontology.org/amigo/term/GO:0007186
actin cytoskeleton	Gene Ontology	GO:0015629	1	245	0.375721	0.392167	NEB	http://amigo.geneontology.org/amigo/term/GO:0015629
cellular response to DNA damage stimulus	Gene Ontology	GO:0006974	1	248	0.379309	0.395468	WDHD1	http://amigo.geneontology.org/amigo/term/GO:0006974
positive regulation of transcription by RNA polymerase II	Gene Ontology	GO:0045944	3	1159	0.382609	0.398462	LMO7|MLIP|ATAD2	http://amigo.geneontology.org/amigo/term/GO:0045944
protein deubiquitination	Gene Ontology	GO:0016579	1	262	0.395786	0.411264	PSMC1	http://amigo.geneontology.org/amigo/term/GO:0016579
lysosome	Gene Ontology	GO:0005764	1	262	0.395786	0.411264	LRBA	http://amigo.geneontology.org/amigo/term/GO:0005764
transcription regulatory region sequence-specific DNA binding	Gene Ontology	GO:0000976	1	263	0.396946	0.412009	ZFHX4	http://amigo.geneontology.org/amigo/term/GO:0000976
GTPase activator activity	Gene Ontology	GO:0005096	1	268	0.402715	0.417531	ARHGAP28	http://amigo.geneontology.org/amigo/term/GO:0005096
molecular_function	Gene Ontology	GO:0003674	2	742	0.416269	0.430695	JPH1|LRBA	http://amigo.geneontology.org/amigo/term/GO:0003674
response to drug	Gene Ontology	GO:0042493	1	280	0.416338	0.430695	ACACB	http://amigo.geneontology.org/amigo/term/GO:0042493
cytokine-mediated signaling pathway	Gene Ontology	GO:0019221	1	282	0.418579	0.432531	CD36	http://amigo.geneontology.org/amigo/term/GO:0019221
cytoplasmic vesicle	Gene Ontology	GO:0031410	1	285	0.421924	0.435326	CCDC88A	http://amigo.geneontology.org/amigo/term/GO:0031410
regulation of transcription by RNA polymerase II	Gene Ontology	GO:0006357	2	751	0.422219	0.435326	ZNF704|ATAD2	http://amigo.geneontology.org/amigo/term/GO:0006357
endosome	Gene Ontology	GO:0005768	1	293	0.430751	0.44363	ANKRD50	http://amigo.geneontology.org/amigo/term/GO:0005768
ubiquitin protein ligase binding	Gene Ontology	GO:0031625	1	294	0.431845	0.444265	ERBB3	http://amigo.geneontology.org/amigo/term/GO:0031625
protein heterodimerization activity	Gene Ontology	GO:0046982	1	297	0.435114	0.447134	ERBB3	http://amigo.geneontology.org/amigo/term/GO:0046982
cadherin binding	Gene Ontology	GO:0045296	1	305	0.443743	0.455498	CDH2	http://amigo.geneontology.org/amigo/term/GO:0045296
nuclear body	Gene Ontology	GO:0016604	1	307	0.44588	0.457186	RAPH1	http://amigo.geneontology.org/amigo/term/GO:0016604
extracellular region	Gene Ontology	GO:0005576	4	1843	0.471145	0.48256	SEMA3A|ACTN2|EMILIN2|COL6A6	http://amigo.geneontology.org/amigo/term/GO:0005576
cell division	Gene Ontology	GO:0051301	1	346	0.485963	0.496644	CDC6	http://amigo.geneontology.org/amigo/term/GO:0051301
RNA binding	Gene Ontology	GO:0003723	3	1366	0.487263	0.497426	PSMC1|IGF2BP3|ADARB1	http://amigo.geneontology.org/amigo/term/GO:0003723
protein-containing complex binding	Gene Ontology	GO:0044877	1	349	0.488926	0.498575	CD36	http://amigo.geneontology.org/amigo/term/GO:0044877
enzyme binding	Gene Ontology	GO:0019899	1	353	0.492849	0.502026	PLCE1	http://amigo.geneontology.org/amigo/term/GO:0019899
mitochondrial matrix	Gene Ontology	GO:0005759	1	370	0.509194	0.518108	AASS	http://amigo.geneontology.org/amigo/term/GO:0005759
inflammatory response	Gene Ontology	GO:0006954	1	381	0.519492	0.528008	PTGDR	http://amigo.geneontology.org/amigo/term/GO:0006954
nuclear chromatin	Gene Ontology	GO:0000790	2	915	0.524768	0.532788	ZFHX4|EZH2	http://amigo.geneontology.org/amigo/term/GO:0000790
external side of plasma membrane	Gene Ontology	GO:0009897	1	392	0.529577	0.537084	CD36	http://amigo.geneontology.org/amigo/term/GO:0009897
nuclear speck	Gene Ontology	GO:0016607	1	400	0.53678	0.543796	FTO	http://amigo.geneontology.org/amigo/term/GO:0016607
dendrite	Gene Ontology	GO:0030425	1	420	0.554315	0.560949	SEMA3A	http://amigo.geneontology.org/amigo/term/GO:0030425
proteolysis	Gene Ontology	GO:0006508	1	434	0.566198	0.572352	ADAMTS16	http://amigo.geneontology.org/amigo/term/GO:0006508
neutrophil degranulation	Gene Ontology	GO:0043312	1	482	0.604615	0.610523	CD36	http://amigo.geneontology.org/amigo/term/GO:0043312
protein ubiquitination	Gene Ontology	GO:0016567	1	486	0.60766	0.612933	LMO7	http://amigo.geneontology.org/amigo/term/GO:0016567
centrosome	Gene Ontology	GO:0005813	1	506	0.622544	0.627266	CCDC88A	http://amigo.geneontology.org/amigo/term/GO:0005813
negative regulation of transcription, DNA-templated	Gene Ontology	GO:0045892	1	536	0.643832	0.648012	EZH2	http://amigo.geneontology.org/amigo/term/GO:0045892
innate immune response	Gene Ontology	GO:0045087	1	558	0.658685	0.662246	ADARB1	http://amigo.geneontology.org/amigo/term/GO:0045087
perinuclear region of cytoplasm	Gene Ontology	GO:0048471	1	697	0.73937	0.742564	RYR3	http://amigo.geneontology.org/amigo/term/GO:0048471
regulation of transcription, DNA-templated	Gene Ontology	GO:0006355	1	773	0.775197	0.777705	EZH2	http://amigo.geneontology.org/amigo/term/GO:0006355
zinc ion binding	Gene Ontology	GO:0008270	1	820	0.794873	0.796586	ZFHX4	http://amigo.geneontology.org/amigo/term/GO:0008270
DNA-binding transcription factor activity, RNA polymerase II-specific	Gene Ontology	GO:0000981	1	874	0.815388	0.816266	ZFHX4	http://amigo.geneontology.org/amigo/term/GO:0000981
DNA binding	Gene Ontology	GO:0003677	1	1209	0.904301	0.904301	WDHD1	http://amigo.geneontology.org/amigo/term/GO:0003677
