# Supplementary material for: Candidate circRNAs related to skeletal muscle development in Dazu black goats
Source: Anim Biotechnol. 2023 Nov 30;35(1):2286609. doi: 10.1080/10495398.2023.2286609 (PMC12674388; doi:10.1080/10495398.2023.2286609)
Supplement: Supplemental Material [file LABT_A_2286609_SM8306.zip › Supplementary tables/Table S9 KEGG pathway enrichment analysis of 76 DE_HGs of DEcircRNAs.xlsx]

## Sheet: Sheet1
Table S8 KEGG pathway enrichment analysis of 76 Significantly differentially expressed the host genes of 140 DE-circRNAs
#Term	Database	ID	Input number	Background number	P-Value	Corrected P-Value	Input	Hyperlink
Arrhythmogenic right ventricular cardiomyopathy (ARVC)	KEGG PATHWAY	hsa05412	4	77	1.81725e-05	0.00281674	ACTN2|CDH2|ITGA4|ATP2A1	http://www.genome.jp/kegg-bin/show_pathway?hsa05412/hsa:487%09red/hsa:88%09red/hsa:3676%09red/hsa:1000%09red
Metabolic pathways	KEGG PATHWAY	hsa01100	10	1433	0.000407197	0.0126231	HACD1|AASS|ACACB|CKM|AMPD1|BCAT1|GANC|PLCE1|ST6GALNAC3|B4GALT4	http://www.genome.jp/kegg-bin/show_pathway?hsa01100/hsa:51196%09red/hsa:1158%09red/hsa:32%09red/hsa:256435%09red/hsa:586%09red/hsa:9200%09red/hsa:2595%09red/hsa:8702%09red/hsa:10157%09red/hsa:270%09red
Calcium signaling pathway	KEGG PATHWAY	hsa04020	4	193	0.000562654	0.0145444	ERBB3|RYR3|PLCE1|ATP2A1	http://www.genome.jp/kegg-bin/show_pathway?hsa04020/hsa:51196%09red/hsa:487%09red/hsa:6263%09red/hsa:2065%09red
PI3K-Akt signaling pathway	KEGG PATHWAY	hsa04151	5	354	0.000631067	0.0145444	PPP2R3A|ERBB3|PHLPP1|ITGA4|COL6A6	http://www.genome.jp/kegg-bin/show_pathway?hsa04151/hsa:5523%09red/hsa:3676%09red/hsa:2065%09red/hsa:131873%09red/hsa:23239%09red
ECM-receptor interaction	KEGG PATHWAY	hsa04512	3	86	0.000672831	0.0148984	ITGA4|CD36|COL6A6	http://www.genome.jp/kegg-bin/show_pathway?hsa04512/hsa:3676%09red/hsa:948%09red/hsa:131873%09red
AMPK signaling pathway	KEGG PATHWAY	hsa04152	3	120	0.00171168	0.0269807	PPP2R3A|CD36|ACACB	http://www.genome.jp/kegg-bin/show_pathway?hsa04152/hsa:5523%09red/hsa:32%09red/hsa:948%09red
Human papillomavirus infection	KEGG PATHWAY	hsa05165	4	330	0.00387053	0.0479946	PSMC1|PPP2R3A|ITGA4|COL6A6	http://www.genome.jp/kegg-bin/show_pathway?hsa05165/hsa:5523%09red/hsa:3676%09red/hsa:131873%09red/hsa:5700%09red
Axon guidance	KEGG PATHWAY	hsa04360	3	181	0.00531748	0.0588721	SEMA3A|TRPC6|SEMA3F	http://www.genome.jp/kegg-bin/show_pathway?hsa04360/hsa:10371%09red/hsa:7225%09red/hsa:6405%09red
Lysine degradation	KEGG PATHWAY	hsa00310	2	59	0.00610857	0.0624283	AASS|EZH2	http://www.genome.jp/kegg-bin/show_pathway?hsa00310/hsa:10157%09red/hsa:2146%09red
Proteoglycans in cancer	KEGG PATHWAY	hsa05205	3	203	0.0072556	0.0688542	TIAM1|PLCE1|ERBB3	http://www.genome.jp/kegg-bin/show_pathway?hsa05205/hsa:51196%09red/hsa:2065%09red/hsa:7074%09red
Adipocytokine signaling pathway	KEGG PATHWAY	hsa04920	2	69	0.00819376	0.0693695	CD36|ACACB	http://www.genome.jp/kegg-bin/show_pathway?hsa04920/hsa:32%09red/hsa:948%09red
cAMP signaling pathway	KEGG PATHWAY	hsa04024	3	214	0.00836201	0.0693695	TIAM1|PLCE1|ATP2A1	http://www.genome.jp/kegg-bin/show_pathway?hsa04024/hsa:51196%09red/hsa:487%09red/hsa:7074%09red
Ras signaling pathway	KEGG PATHWAY	hsa04014	3	232	0.0103761	0.0693695	TIAM1|PLCE1|RASGRF2	http://www.genome.jp/kegg-bin/show_pathway?hsa04014/hsa:51196%09red/hsa:5924%09red/hsa:7074%09red
Hypertrophic cardiomyopathy (HCM)	KEGG PATHWAY	hsa05410	2	90	0.0134519	0.0698897	ITGA4|ATP2A1	http://www.genome.jp/kegg-bin/show_pathway?hsa05410/hsa:487%09red/hsa:3676%09red
Dilated cardiomyopathy (DCM)	KEGG PATHWAY	hsa05414	2	96	0.0151623	0.0712169	ITGA4|ATP2A1	http://www.genome.jp/kegg-bin/show_pathway?hsa05414/hsa:487%09red/hsa:3676%09red
Hematopoietic cell lineage	KEGG PATHWAY	hsa04640	2	97	0.015456	0.0713316	ITGA4|CD36	http://www.genome.jp/kegg-bin/show_pathway?hsa04640/hsa:3676%09red/hsa:948%09red
Insulin resistance	KEGG PATHWAY	hsa04931	2	108	0.0188462	0.0713316	CD36|ACACB	http://www.genome.jp/kegg-bin/show_pathway?hsa04931/hsa:32%09red/hsa:948%09red
Thyroid hormone signaling pathway	KEGG PATHWAY	hsa04919	2	119	0.0225188	0.0734091	PLCE1|ATP2A1	http://www.genome.jp/kegg-bin/show_pathway?hsa04919/hsa:51196%09red/hsa:487%09red
Glycosaminoglycan biosynthesis - keratan sulfate	KEGG PATHWAY	hsa00533	1	14	0.0282382	0.0776968	B4GALT4	http://www.genome.jp/kegg-bin/show_pathway?hsa00533/hsa:8702%09red
Glycosphingolipid biosynthesis - ganglio series	KEGG PATHWAY	hsa00604	1	15	0.0300925	0.0781733	ST6GALNAC3	http://www.genome.jp/kegg-bin/show_pathway?hsa00604/hsa:256435%09red
Cell adhesion molecules (CAMs)	KEGG PATHWAY	hsa04514	2	146	0.0326514	0.0799461	CDH2|ITGA4	http://www.genome.jp/kegg-bin/show_pathway?hsa04514/hsa:3676%09red/hsa:1000%09red
Adrenergic signaling in cardiomyocytes	KEGG PATHWAY	hsa04261	2	149	0.0338697	0.0799461	PPP2R3A|ATP2A1	http://www.genome.jp/kegg-bin/show_pathway?hsa04261/hsa:5523%09red/hsa:487%09red
2-Oxocarboxylic acid metabolism	KEGG PATHWAY	hsa01210	1	18	0.0356345	0.0806329	BCAT1	http://www.genome.jp/kegg-bin/show_pathway?hsa01210/hsa:586%09red
Fatty acid biosynthesis	KEGG PATHWAY	hsa00061	1	18	0.0356345	0.0806329	ACACB	http://www.genome.jp/kegg-bin/show_pathway?hsa00061/hsa:32%09red
Pantothenate and CoA biosynthesis	KEGG PATHWAY	hsa00770	1	19	0.0374749	0.0806752	BCAT1	http://www.genome.jp/kegg-bin/show_pathway?hsa00770/hsa:586%09red
cGMP-PKG signaling pathway	KEGG PATHWAY	hsa04022	2	167	0.0415403	0.0856596	TRPC6|ATP2A1	http://www.genome.jp/kegg-bin/show_pathway?hsa04022/hsa:487%09red/hsa:7225%09red
Tight junction	KEGG PATHWAY	hsa04530	2	170	0.0428768	0.0874553	TIAM1|MYH13	http://www.genome.jp/kegg-bin/show_pathway?hsa04530/hsa:8735%09red/hsa:7074%09red
Alzheimer disease	KEGG PATHWAY	hsa05010	2	171	0.0433259	0.0879762	RYR3|ATP2A1	http://www.genome.jp/kegg-bin/show_pathway?hsa05010/hsa:487%09red/hsa:6263%09red
Biosynthesis of unsaturated fatty acids	KEGG PATHWAY	hsa01040	1	27	0.0520738	0.0944029	HACD1	http://www.genome.jp/kegg-bin/show_pathway?hsa01040/hsa:9200%09red
Fatty acid elongation	KEGG PATHWAY	hsa00062	1	27	0.0520738	0.0944029	HACD1	http://www.genome.jp/kegg-bin/show_pathway?hsa00062/hsa:9200%09red
Glycosphingolipid biosynthesis - lacto and neolacto series	KEGG PATHWAY	hsa00601	1	27	0.0520738	0.0944029	B4GALT4	http://www.genome.jp/kegg-bin/show_pathway?hsa00601/hsa:8702%09red
Hippo signaling pathway - multiple species	KEGG PATHWAY	hsa04392	1	29	0.0556893	0.0968057	FAT4	http://www.genome.jp/kegg-bin/show_pathway?hsa04392/hsa:79633%09red
Focal adhesion	KEGG PATHWAY	hsa04510	2	199	0.0565885	0.0981853	ITGA4|COL6A6	http://www.genome.jp/kegg-bin/show_pathway?hsa04510/hsa:3676%09red/hsa:131873%09red
Galactose metabolism	KEGG PATHWAY	hsa00052	1	31	0.0592912	0.100439	GANC	http://www.genome.jp/kegg-bin/show_pathway?hsa00052/hsa:2595%09red
Rap1 signaling pathway	KEGG PATHWAY	hsa04015	2	210	0.0621404	0.10394	TIAM1|PLCE1	http://www.genome.jp/kegg-bin/show_pathway?hsa04015/hsa:51196%09red/hsa:7074%09red
Regulation of actin cytoskeleton	KEGG PATHWAY	hsa04810	2	214	0.0642038	0.105512	TIAM1|ITGA4	http://www.genome.jp/kegg-bin/show_pathway?hsa04810/hsa:3676%09red/hsa:7074%09red
Propanoate metabolism	KEGG PATHWAY	hsa00640	1	34	0.0646685	0.105512	ACACB	http://www.genome.jp/kegg-bin/show_pathway?hsa00640/hsa:32%09red
Starch and sucrose metabolism	KEGG PATHWAY	hsa00500	1	36	0.0682366	0.110174	GANC	http://www.genome.jp/kegg-bin/show_pathway?hsa00500/hsa:2595%09red
Pyruvate metabolism	KEGG PATHWAY	hsa00620	1	39	0.0735635	0.11576	ACACB	http://www.genome.jp/kegg-bin/show_pathway?hsa00620/hsa:32%09red
Fat digestion and absorption	KEGG PATHWAY	hsa04975	1	41	0.0770981	0.118711	CD36	http://www.genome.jp/kegg-bin/show_pathway?hsa04975/hsa:948%09red
Proteasome	KEGG PATHWAY	hsa03050	1	45	0.0841274	0.126191	PSMC1	http://www.genome.jp/kegg-bin/show_pathway?hsa03050/hsa:5700%09red
Valine, leucine and isoleucine degradation	KEGG PATHWAY	hsa00280	1	48	0.0893646	0.131502	BCAT1	http://www.genome.jp/kegg-bin/show_pathway?hsa00280/hsa:586%09red
Malaria	KEGG PATHWAY	hsa05144	1	49	0.0911038	0.133218	CD36	http://www.genome.jp/kegg-bin/show_pathway?hsa05144/hsa:948%09red
Cysteine and methionine metabolism	KEGG PATHWAY	hsa00270	1	49	0.0911038	0.133218	BCAT1	http://www.genome.jp/kegg-bin/show_pathway?hsa00270/hsa:586%09red
Intestinal immune network for IgA production	KEGG PATHWAY	hsa04672	1	49	0.0911038	0.133218	ITGA4	http://www.genome.jp/kegg-bin/show_pathway?hsa04672/hsa:3676%09red
Cholesterol metabolism	KEGG PATHWAY	hsa04979	1	50	0.0928397	0.134035	CD36	http://www.genome.jp/kegg-bin/show_pathway?hsa04979/hsa:948%09red
Arginine and proline metabolism	KEGG PATHWAY	hsa00330	1	50	0.0928397	0.134035	CKM	http://www.genome.jp/kegg-bin/show_pathway?hsa00330/hsa:1158%09red
Fatty acid metabolism	KEGG PATHWAY	hsa01212	1	57	0.1049	0.146482	HACD1	http://www.genome.jp/kegg-bin/show_pathway?hsa01212/hsa:9200%09red
MAPK signaling pathway	KEGG PATHWAY	hsa04010	2	295	0.110337	0.152246	ERBB3|RASGRF2	http://www.genome.jp/kegg-bin/show_pathway?hsa04010/hsa:5924%09red/hsa:2065%09red
MicroRNAs in cancer	KEGG PATHWAY	hsa05206	2	299	0.112798	0.15466	ERBB3|EZH2	http://www.genome.jp/kegg-bin/show_pathway?hsa05206/hsa:2065%09red/hsa:2146%09red
Bile secretion	KEGG PATHWAY	hsa04976	1	72	0.130213	0.169131	KCNN2	http://www.genome.jp/kegg-bin/show_pathway?hsa04976/hsa:3781%09red
Adherens junction	KEGG PATHWAY	hsa04520	1	72	0.130213	0.169131	LMO7	http://www.genome.jp/kegg-bin/show_pathway?hsa04520/hsa:4008%09red
Leishmaniasis	KEGG PATHWAY	hsa05140	1	74	0.133534	0.172242	ITGA4	http://www.genome.jp/kegg-bin/show_pathway?hsa05140/hsa:3676%09red
Inositol phosphate metabolism	KEGG PATHWAY	hsa00562	1	74	0.133534	0.172242	PLCE1	http://www.genome.jp/kegg-bin/show_pathway?hsa00562/hsa:51196%09red
Biosynthesis of amino acids	KEGG PATHWAY	hsa01230	1	75	0.13519	0.174136	BCAT1	http://www.genome.jp/kegg-bin/show_pathway?hsa01230/hsa:586%09red
PPAR signaling pathway	KEGG PATHWAY	hsa03320	1	76	0.136843	0.175294	CD36	http://www.genome.jp/kegg-bin/show_pathway?hsa03320/hsa:948%09red
EGFR tyrosine kinase inhibitor resistance	KEGG PATHWAY	hsa01521	1	79	0.141782	0.18038	ERBB3	http://www.genome.jp/kegg-bin/show_pathway?hsa01521/hsa:2065%09red
ErbB signaling pathway	KEGG PATHWAY	hsa04012	1	85	0.151578	0.189728	ERBB3	http://www.genome.jp/kegg-bin/show_pathway?hsa04012/hsa:2065%09red
Cardiac muscle contraction	KEGG PATHWAY	hsa04260	1	86	0.1532	0.189968	ATP2A1	http://www.genome.jp/kegg-bin/show_pathway?hsa04260/hsa:487%09red
Insulin secretion	KEGG PATHWAY	hsa04911	1	86	0.1532	0.189968	KCNN2	http://www.genome.jp/kegg-bin/show_pathway?hsa04911/hsa:3781%09red
Salivary secretion	KEGG PATHWAY	hsa04970	1	90	0.159657	0.195885	RYR3	http://www.genome.jp/kegg-bin/show_pathway?hsa04970/hsa:6263%09red
Protein digestion and absorption	KEGG PATHWAY	hsa04974	1	90	0.159657	0.195885	COL6A6	http://www.genome.jp/kegg-bin/show_pathway?hsa04974/hsa:131873%09red
mRNA surveillance pathway	KEGG PATHWAY	hsa03015	1	91	0.161264	0.196818	PPP2R3A	http://www.genome.jp/kegg-bin/show_pathway?hsa03015/hsa:5523%09red
Circadian entrainment	KEGG PATHWAY	hsa04713	1	97	0.17084	0.205273	RYR3	http://www.genome.jp/kegg-bin/show_pathway?hsa04713/hsa:6263%09red
Pancreatic secretion	KEGG PATHWAY	hsa04972	1	98	0.172426	0.206644	ATP2A1	http://www.genome.jp/kegg-bin/show_pathway?hsa04972/hsa:487%09red
Phosphatidylinositol signaling system	KEGG PATHWAY	hsa04070	1	99	0.174008	0.207738	PLCE1	http://www.genome.jp/kegg-bin/show_pathway?hsa04070/hsa:51196%09red
AGE-RAGE signaling pathway in diabetic complications	KEGG PATHWAY	hsa04933	1	100	0.175588	0.209355	PLCE1	http://www.genome.jp/kegg-bin/show_pathway?hsa04933/hsa:51196%09red
Glucagon signaling pathway	KEGG PATHWAY	hsa04922	1	106	0.185003	0.218619	ACACB	http://www.genome.jp/kegg-bin/show_pathway?hsa04922/hsa:32%09red
Leukocyte transendothelial migration	KEGG PATHWAY	hsa04670	1	112	0.194312	0.226454	ITGA4	http://www.genome.jp/kegg-bin/show_pathway?hsa04670/hsa:3676%09red
Serotonergic synapse	KEGG PATHWAY	hsa04726	1	115	0.198927	0.230676	KCNN2	http://www.genome.jp/kegg-bin/show_pathway?hsa04726/hsa:3781%09red
Sphingolipid signaling pathway	KEGG PATHWAY	hsa04071	1	119	0.20504	0.237468	PPP2R3A	http://www.genome.jp/kegg-bin/show_pathway?hsa04071/hsa:5523%09red
Yersinia infection	KEGG PATHWAY	hsa05135	1	121	0.208079	0.239794	ITGA4	http://www.genome.jp/kegg-bin/show_pathway?hsa05135/hsa:3676%09red
Cell cycle	KEGG PATHWAY	hsa04110	1	124	0.212616	0.242915	CDC6	http://www.genome.jp/kegg-bin/show_pathway?hsa04110/hsa:990%09red
Purine metabolism	KEGG PATHWAY	hsa00230	1	130	0.221614	0.251649	AMPD1	http://www.genome.jp/kegg-bin/show_pathway?hsa00230/hsa:270%09red
Dopaminergic synapse	KEGG PATHWAY	hsa04728	1	131	0.223104	0.252724	PPP2R3A	http://www.genome.jp/kegg-bin/show_pathway?hsa04728/hsa:5523%09red
Apoptosis	KEGG PATHWAY	hsa04210	1	136	0.23051	0.260163	LMNB1	http://www.genome.jp/kegg-bin/show_pathway?hsa04210/hsa:4001%09red
Insulin signaling pathway	KEGG PATHWAY	hsa04910	1	137	0.231983	0.260876	ACACB	http://www.genome.jp/kegg-bin/show_pathway?hsa04910/hsa:32%09red
Apelin signaling pathway	KEGG PATHWAY	hsa04371	1	137	0.231983	0.260876	RYR3	http://www.genome.jp/kegg-bin/show_pathway?hsa04371/hsa:6263%09red
Phagosome	KEGG PATHWAY	hsa04145	1	152	0.253746	0.280933	CD36	http://www.genome.jp/kegg-bin/show_pathway?hsa04145/hsa:948%09red
Oxytocin signaling pathway	KEGG PATHWAY	hsa04921	1	153	0.255175	0.282179	RYR3	http://www.genome.jp/kegg-bin/show_pathway?hsa04921/hsa:6263%09red
Chemokine signaling pathway	KEGG PATHWAY	hsa04062	1	190	0.306192	0.326933	TIAM1	http://www.genome.jp/kegg-bin/show_pathway?hsa04062/hsa:7074%09red
Viral carcinogenesis	KEGG PATHWAY	hsa05203	1	201	0.320683	0.340063	PSMC1	http://www.genome.jp/kegg-bin/show_pathway?hsa05203/hsa:5700%09red
Epstein-Barr virus infection	KEGG PATHWAY	hsa05169	1	201	0.320683	0.340063	PSMC1	http://www.genome.jp/kegg-bin/show_pathway?hsa05169/hsa:5700%09red
Endocytosis	KEGG PATHWAY	hsa04144	1	244	0.37452	0.391353	SH3GL3	http://www.genome.jp/kegg-bin/show_pathway?hsa04144/hsa:6457%09red
Neuroactive ligand-receptor interaction	KEGG PATHWAY	hsa04080	1	338	0.477981	0.489024	PTGDR	http://www.genome.jp/kegg-bin/show_pathway?hsa04080/hsa:5729%09red
